# Supplementary material for: Neuropsychological Mechanisms Associated with the Effectiveness of AI-Delivered Health Promotion Programs: A Comprehensive Meta-Analysis
Source: Brain Sci. 2026 Mar 31;16(4):389. doi: 10.3390/brainsci16040389 (PMC13114729; doi:10.3390/brainsci16040389)
Supplement: Supplementary file 1 [file brainsci-16-00389-s001.zip]

Archive with 4 entries (4 files):
- Table_S1_PRISMA_2020_checklist.pdf
- Table_S2_Study_Characteristics.xlsx
- Table_S3_Meta_Regression_Results.pdf
- Table_S4_GRADE_Assessment.pdf
