# Supplementary material for: Neuropsychological Mechanisms Associated with the Effectiveness of AI-Delivered Health Promotion Programs: A Comprehensive Meta-Analysis
Source: Brain Sci. 2026 Mar 31;16(4):389. doi: 10.3390/brainsci16040389 (PMC13114729; doi:10.3390/brainsci16040389)
Supplement: Supplementary file 1 [file brainsci-16-00389-s001.zip › Table_S2_Study_Characteristics.xlsx]

## Sheet: Table S2
Table S2. Characteristics of Studies Included in the Meta-Analysis (k = 186)
Ref	Authors	Year	Main Findings	Intervention	Statistics for Meta-Analysis
[101]	Jeremy L. Smith, Jason W. Allen, Carla I Haack, Kathryn Wehrmeyer, Kayley G Alden, Maha B Lund, Jennifer S. Mascaro	2020	- Increased connectivity between the frontoparietal network and the nucleus accumbens. - Increased connectivity between the default mode network (DMN) and salience networks. - Correlation between mindfulness practice time and increased connectivity between the lateral parietal cortex and the supramarginal gyrus. - Association between increased connectivity and scores on the "Describing" subscale …	The intervention is the use of the "10% Happier" meditation app, specifically through the "The Basics" and "Emotional Agility" programs, with participants instructed to practice daily for 8 weeks.	- Means and SDs: Practice time mean = 193.9 min, SD = 161.2 min; Surgery residents mean = 206.8 min, SD = 147.9 min; PA students mean = 182.8 min, SD = 182.8 min. - Effect estimates: η p 2 = 0.27 for "Describing" subscale interaction; R 2 = 20.85% and 22.48% for ΔFFMQ(Des); R 2 = 15.72% and 22.49% for practice time. - p-values: p = 0.014 for "Describing" subscale interaction; p = 0.013 for correl…
[102]	Meelim Kim, Jaeyeong Yang, W. Ahn, H. Choi	2021	- Higher engagement rates are associated with greater weight loss at 8 and 24 weeks. - Lower self-esteem and higher in-app motivational measures are common predictors of engagement and health outcomes. - Specific digital phenotypes predict engagement and health outcomes, such as lower intake of high-calorie foods and higher interaction frequency with mentors. - Psychological constructs like motiv…	Digital cognitive behavioral therapy (dCBT) using the Noom app with human cognitive behavioral therapy components	- Means: Not explicitly provided in the text. - SDs: Not explicitly provided in the text. - n (pre/post/change): Not explicitly provided in the text. - Effect estimates: Correlation coefficients (e.g., r=-0.59 for engagement and weight loss at 8 weeks). - p-values: Provided for some correlations (e.g., P<.001 for engagement and weight loss at 8 weeks). - CI: Not explicitly provided in the text. -…
[103]	T. V. Van Vleet, P. Bonato, E. Fabara, Sawsan Dabit, Sarah-Jane Kim, Christopher Chiu, A. L. Bisogno, M. Merzenich, M. Corbetta, J. DeGutis	2020	Alertness training improves spatial bias and functional ability in spatial neglect.	A digital health intervention targeting the intrinsic regulation of goal-directed alertness in patients with chronic hemispatial neglect.	Not mentioned (the abstract does not provide specific statistical data or details necessary for meta-analysis)
[104]	Julia S. Y. Tang, Marita Falkmer, N. Chen, Sven Bӧlte, S. Girdler	2020	N/A	MindChip, a telehealth social emotional program delivered with computer-based interventions (CBI)	N/A
[105]	Larisa Gavrilova, Matthew J. Zawadzki	2023	- Rapid and sustained improvements in mindfulness mechanisms following an app-based mindfulness intervention. - Changes in acceptance-attention and nonreactivity start from the second week onwards. - Marginal effects for decentering, suggesting it may require longer intervention periods. - No significant changes in self-compassion. - App-based mindfulness interventions effectively improve accepta…	The intervention is an 8-week app-based mindfulness intervention using the Headspace app, where participants meditate for 10 minutes a day, starting with the Basics pack and then moving to the Stress pack.	- Means and SDs: Participants were between the ages of 21 and 65 (M = 38.5, SD = 11.1). - n (pre/post/change): 132 participants; 92 in the intervention group, 40 in the control group. - Effect estimates: Acceptance-attention increased from Week 0 to Week 2 (p = 0.044), Week 0 to Week 5 (p = 0.016), and Week 0 to Week 8 (p = 0.023). - p-values: p = 0.044, p = 0.016, p = 0.023 for acceptance-attent…
[106]	Sharon L. Lo, A. Gearhardt, E. Fredericks, Benjamin Katz, J. Sturza, N. Kaciroti, Richard Gonzalez, C. Hunter, K. Sonneville, Kiren Chaudhry, J. Lumeng, Alison L. Miller	2021	- Emotion regulation intervention significantly reduced anger dysregulation. - Future orientation intervention significantly increased episodic details related to future events. - Approach bias intervention had no significant effects. - Executive functioning intervention had no significant effects on its primary measures but increased approach bias. - Most interventions had small to moderate effe…	- Executive functioning intervention: Tablet-based game to improve working memory. - Emotion regulation intervention: Biofeedback and guided relaxation techniques. - Future orientation intervention: Visualizing and writing about future events. - Approach bias intervention: Timed game categorizing food images as healthy or unhealthy.	- Effect sizes: d range = .02-.65, median = .14 - Specific effect sizes: - Emotion regulation: d = -0.65, p = .002, Bonferroni-corrected p = .02 - Future orientation: d = 0.45, p = .02, Bonferroni-corrected p = .10 - Approach bias: d = 0.53, p = .01, Bonferroni-corrected p = .03 - Table on page 12 provides detailed statistics for each intervention group
[107]	Catherine Johnson, Sarah J. Egan, Per Carlbring, R. Shafran, Tracey D. Wade	2024	N/A	Artificial Intelligence (AI) as a virtual coach in guided self-help (GSH-AI)	N/A
[108]	Wexler, B.E.; Vitulano, L.A.; Moore, C.C.; Katsovich, L.; Smith, S.D.; Perlman, S.; Merner, A.; Brandt, B.R.; Southwick, S.M.	2020	Children with ADHD were more likely to improve with cognitive training (CT) than with treatment as usual (27/66 vs. 13/66, McNemar p = 0.02). Responders improved on all executive function tests (p = 0.009–0.01) while non-responders did not (p = 0.27–0.81). Degree of clinical improvement was predicted by baseline and change scores in focused attention and working memory (p = 0.008). Response rate …	Three-component intervention: (1) computer-presented executive-function cognitive training (CT) exercises (web-based applications by C8Sciences/Yale, with adaptive algorithms for individualized training); (2) cognition-enriched physical exercises targeting sustained attention, response inhibition, and working memory; (3) group-level game to increase class participation. Delivered after school 3–4…	N = 93 (mean age 7.3 ± 1.1 years; ADHD or sub-threshold ADHD). Cross-over analysis n = 66; experimental medicine analysis n = 73. McNemar test: responders CT vs. TAU: 27/66 vs. 13/66, p = 0.02. Working memory (responders): pre-mean 9.4, post-mean 14.1, p = 0.009; non-responders 8.8/8.2, p = 0.75. Flanker incongruent accuracy (responders): 85%→91%, p = 0.02; non-responders 89%→89%, p = 0.81. Flank…
[109]	Sarah M. Merrill, Christina M. Hogan, A. Bozack, Andres Cardenas, Jonathan S. Comer, D. Bagner, April Highlander, Justin Parent	2024	- The iPCIT group showed a slower pace of aging relative to the control condition (pace, 1.27 vs 1.32) with a medium effect size (Cohen d = 0.55). - The iPCIT group had lower mean levels of DNAm-derived CRP relative to the control condition (84.01 vs 117.04) with a medium effect size (d = 0.58). - No significant differences were found in DNAm-derived IL-6 levels between the iPCIT and control grou…	The intervention is internet-based parent-child interaction training (iPCIT), a telehealth-based therapeutic intervention that enhances the parent-child relationship and addresses behavioral challenges in young children across cultural contexts.	- Means: Pace of aging (DunedinPACE) at 12-month follow-up: iPCIT = 1.27, RAU = 1.32; DNAm-derived CRP at 12-month follow-up: iPCIT = 84.01, RAU = 117.04; DNAm-derived IL-6 at 12-month follow-up: iPCIT = 0.57, RAU = 0.58 - SDs: Not explicitly mentioned in the text - n (pre/post/change): Not explicitly mentioned in the text - Effect estimates: Cohen d for pace of aging = 0.55; Cohen d for CRP = 0.…
[110]	Sarita Silveira, Malvika Godara, T. Singer	2023	- Both socioemotional and mindfulness-based interventions increased self-compassion and compassion for others. - Empathy was significantly increased in both socioemotional and mindfulness-based groups. - Theory of mind did not change over time. - Mindfulness-based training reduced empathic distress to increase self-compassion. - Socioemotional training increased self-compassion through increased …	- Affect Dyad: A 10-week, app-delivered, partner-based socioemotional intervention involving daily dyadic exercises to enhance empathy and compassion. - Mindfulness-Based Training: A 10-week, app-delivered, individual attention-focused mindfulness meditation practice to foster empathy and compassion.	- Means: Mean age 44.12, SD 11.71 years; 160/218, 73.4% female - SDs: SD 11.71 years - n (pre/post/change): 218 participants - Effect estimates: βsocioemotional=.44, P<.001; βwaitlist socioemotional=.30, P=.002; βmindfulness-based=.35, P<.001; βsocioemotional=.24, P=.003; βwaitlist socioemotional=.35, P<.001; βmindfulness-based=.29, P<.001; βsocioemotional=.16, P=.03; βwaitlist socioemotional=.35…
[111]	Louise Mewton, A. Hodge, N. Gates, R. Visontay, B. Lees, M. Teesson	2020	- Psychopathology increased and day-to-day functioning decreased in both intervention and control groups. - The intervention group showed non-statistically significant improvement in the n-back task. - No statistically significant effects on risky drinking, trail-making, or Stroop tasks. - The study failed to provide evidence for the efficacy of cognitive training as a stand-alone intervention fo…	Online cognitive training focused on executive functioning	- Total participants: 228 - Intervention group: 114 - Control group: 114 - Mean age: 18.6 - Gender distribution: 74.6% female - Study design: Double-blind randomized controlled trial - Not mentioned: Means, SDs, n (pre/post/change), Effect estimates, p-values, CI
[112]	Fawad Naseer, Muhammad Nasir Khan, Abdullah Addas, Qasim Awais, Nafees Ayub	2025	- The adaptive group outperformed the control group in post-test scores (M = 85.2, SD = 6.4 vs. M = 78.5, SD = 7.2). - The adaptive group showed higher motivation levels (M = 4.2, SD = 0.7 vs. M = 3.6, SD = 0.8). - 82% of the adaptive group achieved mastery-level performance compared to 64% in the control group.	The intervention is an adaptive learning system that integrates game mechanics (leveling systems, badges, and timely feedback) with AI-driven personalization.	- Means: Post-test scores (M = 85.2, SD = 6.4 vs. M = 78.5, SD = 7.2), Motivation levels (M = 4.2, SD = 0.7 vs. M = 3.6, SD = 0.8) - SDs: Post-test scores (SD = 6.4 vs. SD = 7.2), Motivation levels (SD = 0.7 vs. SD = 0.8) - n: 250 students (group distribution not specified) - Effect estimates: Not mentioned - p-values: Not mentioned - CI: Not mentioned - Randomization/blinding details: Random ass…
[113]	Lei Shi	2024	The main findings indicate significant improvements in language retention and emotional regulation for learners using AI tools, with qualitative feedback supporting the positive impact of AI on educational experiences.	The intervention involves the integration of advanced AI technologies, including emotion detection and adaptive learning systems, to enhance second language acquisition among EFL learners.	- n: 274 - Randomization: Mentioned as a randomized control trial, but no details on blinding - Other statistics (means, SDs, change, effect estimates, p-values, CI): Not mentioned
[114]	C. Schillings, Echo Meissner, Benjamin Erb, Eileen Bendig, Dana Schultchen, Olga Pollatos	2023	- No significant changes in perceived stress. - Significant increase in mindfulness and emotion regulation (reappraisal). - No change in emotion regulation (suppression). - Increase in well-being and momentary interoceptive sensibility in both groups.	The intervention is a 3-week chatbot-based program guided by the ELME chatbot, focusing on stress, mindfulness, and interoception, with daily interactive sessions and psychoeducative elements.	- Means and SDs: Provided in tables (e.g., Table 1 on page 12) - Effect estimates: β values provided for various outcomes (e.g., perceived stress: β 01 = -.341, SE = .222; mindfulness: β 03 = 1.130, SE = .521) - p-values: Provided for various outcomes (e.g., perceived stress: p = .126; mindfulness: p = .033) - CI: Not explicitly mentioned in the text, but likely included in tables - Randomization…
[115]	Jianbin Yu, Ye Tao	2025	The experimental group demonstrated significantly higher levels of academic emotion regulation, self-esteem, L2 learning experiences, and growth mindsets compared to the control group on post-tests, indicating a positive impact of AI-integrated learning environments on these outcomes.	AI-integrated language classes	- n (pre/post): 120 participants (60 males, 60 females) - Randomization: Participants were randomly assigned to either an experimental group or a control group - Not mentioned: Means, SDs, Effect estimates, p-values, CI, Blinding details
[116]	S. Jaiswal, S. Purpura, J. Manchanda, J. Nan, Nihal Azeez, D.S. Ramanathan, J. Mishra	2024	- Significant increase in self-compassion and state-mindfulness in the WellMind training group. - Improvements in self-compassion sustained at follow-up. - Correlation between training duration and improvement in self-compassion. - Neurophysiological changes: suppression of the default mode network (DMN) associated with improved self-compassion. - Overall benefits of brief digital mindfulness and…	The intervention is a digital mindfulness and compassion training program called "WellMind," designed for healthcare professionals, consisting of up to 60 brief sessions with performance-adaptive mechanics and quantitative feedback.	- Effect estimates: Cohen d=0.57 for self-compassion, d=0.52 for state-mindfulness, d=0.8 for sustained self-compassion, d=–0.87 for DMN suppression - p-values: P=.007 for self-compassion, P=.02 for state-mindfulness, P=.01 for sustained self-compassion, P=.03 for DMN suppression - Randomization: Cluster randomization
[117]	J. Bjureberg, Olivia Ojala, Anton Berg, Elin Edvardsson, Örn Kolbeinsson, O. Molander, Evelina Morin, Line Nordgren, Kristin Palme, Josefin Särnholm, Leif Wedin, C. Rück, J. Gross, H. Hesser	2022	The main findings of the study are that the combination of mindful emotion awareness and cognitive reappraisal (MEA + CR) is superior in reducing anger expression, aggression, and anger rumination, particularly for individuals with higher baseline levels of anger pathology. Brief therapist-supported internet-delivered MEA and CR treatments are effective interventions for maladaptive anger.	- Mindful emotion awareness (MEA) - Cognitive reappraisal (CR) - Mindful emotion awareness + cognitive reappraisal (MEA + CR)	- Total participants: n = 234 - Distribution: MEA (n = 78), CR (n = 77), MEA + CR (n = 79) - Mean age: 41.1 - SD: 11.6 - Effect estimates: - Anger expression: d = 0.27, CI [0.03, 0.51] - Aggression: d = 0.43, CI [0.18, 0.68] - Anger rumination: d = 0.41, CI [0.18, 0.63] - No p-values or randomization/blinding details mentioned
[118]	Emma Selby, C. Allabyrne, J. Keenan	2021	- 98% of test group parents showed improvement in parental response to effective parenting styles. - Children demonstrated increased ability to identify and communicate emotions and develop coping strategies. - Significant benefits in parental responses, particularly in reducing laxness and over-reactivity. - Reduction in parents scoring above clinical thresholds for parenting issues. - Improveme…	The intervention is the Embers the Dragon platform, which includes animated films, explanation videos for parents, and downloadable activities for children, underpinned by social learning theory and self-determination theory, aimed at improving parent and child outcomes in emotional development.	- Means: Intervention group showed mean improvements of 0.49 in laxness factor and 1.04 in over-reactivity. - SDs: Not explicitly mentioned in the text. - n (pre/post/change): Intervention group n=60, Control group n=51. - Effect estimates: Mean difference in parenting score for intervention group was 0.58, for control group was 0.04. - p-values: Significant improvements in intervention group (P<…
[119]	S. Castro, F. Infurna, Kathryn Lemery-Chalfant, Vincent R. Waldron, Eva K. Zautra	2023	- Decreases in mean negative affect - Improved positive emotional reactivity to daily stressors (smaller decreases in positive affect on stressor days) - Reduced negative emotional responsiveness to uplifts (lower negative affect on days without uplifts)	An online, self-guided social intelligence training (SIT) program (8 hours)	N/A
[120]	Şenay Öztürk	2023	- Significant decrease in perceived stress scores in the intervention group. - Significant increases in emotional intelligence and psychological well-being scores in the intervention group. - Statistically significant differences in perceived stress, emotional intelligence, and psychological well-being scores between the intervention and control groups.	Mindfulness-based psychoeducation program delivered twice a week for 4 weeks via video conference	- Sample size: 59 - Group allocation: Intervention group (n = 29), Control group (n = 30) - Randomization: Yes - Means, SDs, n (pre/post/change), Effect estimates, p-values, CI: Not mentioned - Blinding details: Not mentioned
[121]	Emily E. Bernstein, K. Bentley, M. Nock, Michelle B. Stein, Stuart Beck, Evan M. Kleiman	2021	- Participants reported modest reductions in negative affect immediately after skills use. - Greater delayed effects were associated with lower symptom severity at follow-up. - Immediate effects were unrelated to longer-term clinical outcomes.	- Brief inpatient CBT sessions (1 to 3 sessions covering core CBT skills from the Unified Protocol) - Ecological momentary intervention (EMI) using a smartphone app for skills reminders and guided practice - Ecological momentary assessment (EMA) for assessing emotional responses	N/A
[122]	Zhijuan Zhang	2025	The main findings are that AI tools significantly enhanced self-regulation, resilience, and autonomy in EFL students compared to traditional methods.	The intervention in Zhijuan Zhang (2025) is the use of artificial intelligence (AI) tools in teaching English as a foreign language (EFL) to Chinese students.	- n (pre/post): Experimental group = 94, Control group = 89 - Not mentioned: Means, SDs, Effect estimates, p-values, CI, Randomization/blinding details
[123]	Javier Fernández-Álvarez, A. Babl, Cristina Botella, M. grosse Holtforth, J. G. Gómez Penedo	2024	- Emotion regulation (ER) has significant between-patient and within-patient effects on clinical distress in psychotherapy. - Patients with lower average ER difficulties show greater benefit from treatment and lower clinical distress. - Lower ER difficulties over time are associated with lower clinical distress. - Lower average ER levels and fewer interpersonal problems at the start of treatment …	N/A	N/A
[124]	A. Duarte, S. Martins, Cláudia Augusto, Maria José Silva, Luís Lopes, Rute Santos, R. Rosário	2024	The main findings of the study are that children whose mothers have lower education levels showed significantly greater socio-emotional development after participating in a health promotion program, compared to those with higher education levels. The study suggests that intervention programs targeting childcare teachers can effectively promote socio-emotional development in socioeconomically disa…	- The intervention is a health promotion program aimed at enhancing socio-emotional development in toddlers. - It involves a 6-month training for childcare teachers focusing on promoting healthy lifestyles. - Topics covered include diet, sleep, physical activity, sedentary behavior, and emotional self-regulation. - The program is based on the health promotion model of Nola Pender. - It has two pa…	- Sample size: 344 children - Intervention group: 6 centers - Control group: 9 centers - Significant difference in socio-emotional development for children with mothers of lower education levels: B = 19.000, p = 0.028 - Level of significance: 0.05 - Data analysis software: IBM SPSS, version 27.0 - Subgroup analysis: Interaction between mothers' education level and childcare center groups - Random…
[125]	A. D'Amico, Alessandro Geraci	2022	- Emotional abilities scores were stable over time in the intervention group compared to a decrease in the comparison group. - Pupils showed a reduced tendency to overestimate their emotional abilities. - Significant improvements were observed in emotional abilities and metaemotional variables in some intervention classes (IC4 and IC5).	The intervention is the "MetaEmotions at School" program, a Social Emotional Learning (SEL) program that involves a train-the-trainers methodology. It includes five steps: developing emotional literacy, creating emotionally inclusive environments, building tools and methods for emotionally inclusive classes, transforming teaching strategies to be mediated by emotions, and becoming ambassadors of …	- Means: Not explicitly mentioned - SDs: Average age = 11.95, SD = 0.27 - n (pre/post/change): Total = 264; Intervention = 139; Comparison = 125 - Effect estimates: F-values and effect sizes (η² and d) provided - p-values: Provided for various analyses - CI: Not mentioned - Randomization/blinding details: Not mentioned
[126]	C. Pericas, C. Clotas, A. Espelt, M. J. López, M. Bosque-Prous, O. Juárez, M. Bartroli	2022	- Emotional competencies improved in both groups, with a greater increase in the intervention group. - The intervention was particularly effective for children in their first year of preschool, with significant improvements in emotional competencies for both boys and girls. - The thematic content analysis supported these findings, highlighting enhanced emotional competencies and improved classroo…	The intervention is the "1,2,3,emoció!" program, a school-based emotional education program designed to promote health and prevent future risk behaviors by enhancing emotional competences in children aged 3 to 5 years.	- Sample size: 2625 children - Intervention group: 49.2% (n=1291) - Girls: 48.4% (n=1271) - Effect estimates: - Boys in P3: 12.33 points (95% CI 5.51-19.15) - Girls in P3: 9.66 points (95% CI 3.36-15.96) - P-values: - Emotional competencies improvement: P-value < 0.001 - Differences between pre and post scores: P<.001 for both genders in each school year - Randomization: Cluster-randomized trial …
[127]	Anoushka D. Shahane, Daniel C. Pham, Richard B. Lopez, Bryan T. Denny	2021	- Developed novel deep machine learning algorithms to identify objective (OBJ) and spatial/temporal (FAR) psychological distancing. - OBJ algorithms significantly predicted changes in self-reported negative affect in the Objective group. - No significant associations were found in the Far group. - The relationship between algorithm scores and negative affect was stronger in the Objective group. -…	Expressive writing-based longitudinal emotion regulation training task with three groups: Objective group (using objective language), Far group (using spatially/temporally distant language), and natural response group.	N/A
[128]	A. Fazlollahi, M. Bakhaidar, A. Alsayegh, R. Yilmaz, A. Winkler-Schwartz, I. Langleben, Nykan Mirchi, Nicole Ledwos, Jason M. Harley, R. Del Maestro	2022	- VOA training significantly improved participants' expertise scores compared to instructor-led and control groups. - VOA and instructor groups had equivalent OSATS ratings. - VOA feedback improved Respect for Tissue and Economy of Movement, while expert instruction improved Instrument Handling. - No significant differences in cognitive load or emotional responses were found between groups.	The Virtual Operative Assistant (VOA), an AI-powered tutor providing automated audiovisual metric-based feedback, is the intervention in this study.	- Means: Not mentioned - SDs: Not mentioned - n (pre/post/change): n=23 (VOA), n=24 (Instructor), n=23 (Control) - Effect estimates: Mean difference in Expertise Scores: VOA vs. Instructor = 0.66 (95% CI 0.55-0.77), VOA vs. Control = 0.65 (95% CI 0.54-0.77); Realistic attempt mean difference: VOA vs. Instructor = 0.53, VOA vs. Control = 0.49 - p-values: p<.001 for improvements in Expertise Scores…
[129]	I. de Ramón, J. Pacios, R. Medina, J. Bouhaben, P. Cuesta, L. Antón-Toro, J. Quintero, A. Ramos-Quiroga, F. Maestú	2022	- Significant increase in alpha-band power (8-14 Hz) in posterior brain regions after AI-driven cognitive stimulation treatment. - Alpha power increases located in bilateral precuneus and posterior cingulate cortex. - Enhanced alpha-band power correlated with improvements in attention and inhibitory control tasks. - Machine learning algorithms adapted cognitive load in real-time for individual pa…	Digital cognitive stimulation program (KAD_SCL_01) using machine learning algorithms to progressively increase cognitive load. 12-week intervention, 3 sessions/week, compared to commercial video games control.	- Sample: N=29 children with ADHD (8-11 years). - Design: RCT. - Alpha power increases significantly correlated with CPT performance improvement. - Large pre-post effect on alpha-band power in posterior regions. [NOTE: This preprint (2020) is the same study as ref [137] (published version, 2021), sharing DOI 10.2196/25466. Counted once in meta-analytic pool (k=40 effective for RQ3).]
[130]	Ryan Smith, Michelle R. Persich, Anne E. Chuning, Sara A. Cloonan, Rebecca Woods-Lubert, Jeff Skalamera, Sarah M Berryhill, K. Weihs, R. Lane, John J. B. Allen, N. Dailey, A. Alkozei, J. Vanuk, W. Killgore	2023	- Improved scores post-training on measures of interoceptive and emotional awareness, mindfulness, emotion recognition, and emotion regulation strategies compared to placebo. - Sustained improvements observed at a 6-month follow-up. - Potential usefulness as an intervention for at-risk populations and those with emotional disorders.	An online emotional skills training program	N/A
[131]	T. Kannampallil, Olusola Ajilore, N. Lv, J. Smyth, N. Wittels, C. R. Ronneberg, Prof Vikas Kumar, L. Xiao, S. Dosala, A. Barve, A. Zhang, Kevin C Tan, K. Cao, Charmi R Patel, B. Gerber, Jillian A. Johnson, Emily A. Kringle, Jun Ma	2023	- Activation of the right dlPFC decreased in the intervention group, indicating improved cognitive control. - Meaningful associations between right dlPFC activation and self-reported problem-solving ability and avoidance. - Significant reductions in HADS depression, anxiety, and overall psychological distress scores in the intervention group. - Improvements in self-reported rational problem-solvi…	Lumen, a virtual voice-based coach delivering problem-solving treatment (PST) through Amazon's Alexa platform, consisting of eight sessions for adults with mild-to-moderate depression and/or anxiety.	Means, SDs, n (pre/post/change), Effect estimates (Cohen's d), p-values, CI (95% confidence intervals), Randomization (Pocock's covariate-adaptive minimization), Blinding (investigators, safety monitor, outcome assessors, data analysts)
[132]	Parviz Molavi, Samaneh Aziziaram, S. Basharpoor, A. Atadokht, M. Nitsche, M. A. Salehinejad	2020	- Significant improvement in major executive function domains. - Improvement in cognitive reappraisal strategy of emotion regulation. - Improvement in factors of emotional processing involved in the control of emotion. - No effect on factors related to emotional expression.	Repeated transcranial direct current stimulation (tDCS) of the dorsolateral prefrontal cortex (DLPFC), with 10 sessions of active (2 mA, 20 min, anodal left- cathodal right DLPFC) or sham tDCS over 10 days.	N/A
[133]	J. Alizadehgoradel, V. Nejati, F. S. Movahed, M. Salehinejad	2020	- Significant improvement in executive functions (EFs) immediately after and 1 month following active DLPFC tDCS. - Significant reduction in craving immediately after and 1 month following active DLPFC tDCS. - Correlation between cognitive control improvement and craving reduction. - Repeated DLPFC stimulation is a promising therapeutic approach for drug addiction.	10 repeated sessions of transcranial direct current stimulation (tDCS) over the DLPFC, with active tDCS being 2 mA for 20 minutes per session over 5 weeks.	N/A
[134]	William R Nardi, A. Harrison, Frances B Saadeh, Julie Webb, A. Wentz, E. Loucks	2020	- Participants identified self-awareness, attention control, and emotion regulation as key mechanisms improving cardiovascular health. - These mechanisms help participants make positive health choices, such as reducing stress reactivity and improving dietary habits. - Findings align with the theoretical framework and quantitative findings, suggesting mediating pathways for future research in mind…	Mindfulness-Based Blood Pressure Reduction (MB-BP) program, adapted from Mindfulness-Based Stress Reduction (MBSR), focusing on self-awareness, attention control, and emotion regulation to manage blood pressure-related factors.	N/A
[135]	Patrick J. Smith, Stephanie Mabe, A. Sherwood, P. Murali Doraiswamy, K. Welsh-Bohmer, J. Burke, W. Kraus, P. Lin, Jeffrey N. Browndyke, M. Babyak, A. Hinderliter, J. Blumenthal	2020	- Aerobic exercise (AE) and the Dietary Approaches to Stop Hypertension (DASH) diet improved metabolic function. - Improvements in metabolic function were associated with increases in executive function. - No comparable improvements were found in neurotrophic or inflammatory biomarkers.	- Aerobic Exercise (AE) - Dietary Approaches to Stop Hypertension (DASH) diet - Combination of AE and DASH - Health Education Control Condition (HE)	- Sample size (n): 132 - Mean age: 65 - SD: 7 - Effect estimates: - AE: d = 0.48, p = 0.015 - DASH: d = 0.37, p = 0.039 - CI: - HOMA-IR: B = -2.3 [-4.3, -0.2], p = 0.033 - IGF-1: B = 3.4 [1.2, 5.7], p = 0.004 - Randomization: 2×2 factorial design
[136]	Neacsiu, A. D., Beynel, L., Graner, J. L., Szabo, S. T., Appelbaum, L. G., Smoski, M. J., & LaBar, K. S.	2022	- Active rTMS combined with cognitive restructuring (CR) significantly enhanced emotion regulation compared to sham rTMS. - Higher high frequency heart rate variability (HF-HRV) and shorter regulation duration were observed in the active rTMS group. - The combination increased the likelihood of using CR during the week following the intervention. - Sham condition participants reported less distre…	The intervention is a one-time combination of cognitive restructuring (CR) with repetitive transcranial magnetic stimulation (rTMS) targeted using functional magnetic resonance imaging (fMRI).	- Means: Active rTMS HF-HRV = 1.72, Sham HF-HRV = 1.55; Active regulation duration = 46.71 s, Sham regulation duration = 111.48 s - SDs: Active HF-HRV = 0.02, Sham HF-HRV = 0.02; Active regulation duration = 99.53 s, Sham regulation duration = 179.58 s - n: Active = 16, Sham = 15 - Effect estimates: d = 0.43 for HF-HRV, d = 0.48 for regulation duration - p-values: p < .001 for HF-HRV, p = 0.033 f…
[137]	R. Medina, Jaime Bouhaben, Ignacio de Ramón, P. Cuesta, L. Antón-Toro, Javier Pacios, J. Quintero, J. Ramos-Quiroga, F. Maestú	2021	- Improvements in inhibitory control performance. - Improvements in visuospatial working memory performance. - Improvements in cognitive flexibility, working memory, and executive functioning. - Increases in alpha-band power in posterior brain regions associated with improvements in inhibitory control. - Reduction in symptoms of ADHD.	The intervention is a smart, digital, cognitive stimulation program called KAD_SCL_01, designed to work on different cognitive processes by increasing cognitive load, conducted over 12 weeks with 3 sessions per week.	- Means and SDs: Provided in Table 2 for pre- and post-intervention periods. - Effect estimates: Large pre-post standardized mean difference (g=-0.62) for the experimental group. - p-values: Significant results for backward span score (P=.03) and other cognitive measures. - CI: Not explicitly mentioned. - Randomization/blinding details: Randomization was performed with a simple randomization func…
[138]	Roger Muñoz-Navarro, L. Medrano, J. Limonero, C. González-Blanch, J. A. Moriana, Paloma Ruíz-Rodríguez, A. Cano-Vindel	2022	- TD-CBT+TAU was superior to TAU alone in treatment outcomes. - Maladaptive emotion regulation strategies (worry, rumination, negative metacognition, suppression) significantly mediated emotional symptoms, functioning, and quality of life. - Negative metacognition was the most transdiagnostic strategy. - Adaptive strategy (reappraisal) had no mediating effect.	Transdiagnostic cognitive behavior therapy (TD-CBT)	N/A
[139]	A. Goldstein-Piekarski, Joseph Wielgosz, L. Xiao, P. Stetz, Carlos Correa, Sarah E. Chang, N. Lv, L. Rosas, P. Lavori, M. Snowden, E. Venditti, Janine M Simmons, J. Smyth, T. Suppes, Megan A. Lewis, Olusola Ajilore, Jun Ma, L. Williams	2021	- PST reduced amygdala activation engaged by threat stimuli at two months. - This reduction mediated subsequent improvements in depression severity. - PST tempered the relationship between insula activation and improvements in problem-solving ability. - The negative affect circuit is an important neural target for PST in patients with comorbid obesity.	Integrated Collaborative Care Intervention (I-CARE) and Problem-Solving Therapy (PST)	N/A
[140]	Quentin Dercon, Sara Z Mehrhof, Timothy R. Sandhu, C. Hitchcock, Rebecca P. Lawson, D. Pizzagalli, T. Dalgleish, Camilla L. Nord	2023	- Cognitive distancing improves task performance, especially in novel situations without feedback. - It results in clearer representations of option values (higher inverse temperatures) and increased sensitivity to negative feedback (higher loss learning rates). - These effects enhance integration and the ability to update decisions based on negative feedback, potentially improving mental health …	Cognitive self-distancing intervention: Participants were trained to regulate their emotional responses by taking a step back from their immediate reactions, viewing events from a broader perspective, and practicing being an external observer.	Means, SDs, n (pre/post/change), Effect estimates: Inverse temperature (0.17 higher), Loss learning rate (19% higher); p-values: Kruskal-Wallis l2 3 = 18.6, p = 0.0003; CI: Inverse temperature 95% HDI = (-0.05, 0.37); Randomization: Half of the sample randomized to intervention; Blinding: Not mentioned
[141]	F. Lin, Ye Tao, Quanjing Chen, Mia Anthony, Zhengwu Zhang, D. Tadin, K. Heffner	2020	- Significant improvement in PS/A, HF-HRV, SN, CEN, and FPN connectivity in the intervention group compared to the control group. - Changes in PS/A and SN connectivity predicted changes in HF-HRV. - Top-down regulation of PS/A influences vagal control of ANS. - Intervening PS/A may promote adaptation capacity in groups at risk for dementia.	6-week processing speed and attention (PS/A)-targeted intervention	- Sample size: 84 older adults - Randomization: Participants were randomized to a 6-week PS/A-targeted intervention or an active control without PS/A - Significant improvements in PS/A, HF-HRV, SN, CEN, and FPN connectivity - Changes in PS/A and SN connectivity predicted change in HF-HRV - Age, neurodegeneration, nor sex affected these relationships - Specific means, SDs, n (pre/post/change), Eff…
[142]	Lele Chen, T. Oei, R. Zhou	2023	- Anodal HD-tDCS decreased LPP for reinterpretation and detachment. - Cognitive control increased after stimulation (P3 increase, N2 decrease). - Increased cognitive control mediated the effect on reinterpretation but not detachment. - Enhancing DLPFC activity improves emotion regulation and cognitive control. - Cognitive control is a potential mechanism for reinterpretation.	High-definition transcranial direct current stimulation (HD-tDCS) targeted at the right dorsolateral prefrontal cortex (DLPFC)	N/A
[143]	Á. Sánchez-López, R. Raedt, Louise Puttevils, E. Koster, C. Baeken, M. Vanderhasselt	2020	- MCAT, either alone or combined with tDCS, improved attention regulation. - The combination of MCAT and tDCS showed increased reappraisal ability and reduced rumination. - MCAT combined with tDCS has potential to maximize transfer to emotion regulation capacities and promote resilience.	- Intervention 1: Transcranial direct current stimulation (tDCS) over the left dorsolateral prefrontal cortex (DLPFC) - Intervention 2: Computerized mouse-based (gaze)contingent training (MCAT) - Combination of tDCS and MCAT	N/A
[144]	N. Lv, Olusola Ajilore, L. Xiao, E. Venditti, P. Lavori, B. Gerber, M. Snowden, N. Wittels, C. R. Ronneberg, P. Stetz, A. Barve, R. Shrestha, S. Dosala, Prof Vikas Kumar, Tessa Eckley, A. Goldstein-Piekarski, J. Smyth, L. Rosas, T. Kannampallil, J. Zulueta, T. Suppes, Leanne M. Williams, Jun Ma	2022	N/A	Integrated Collaborative Care Intervention (ENGAGE-2 Mechanistic Pilot Randomized Clinical Trial)	N/A
[145]	Pablo Egana-delSol, Xiaoxiao Sun, P. Sajda	2023	- The entrepreneurship program had a positive and significant impact on educational outcomes. - There was no impact on self-reported measures of socio-emotional skills like grit and locus of control. - The program significantly affected neurophysiological markers related to emotion regulation, decreasing arousal and valence. - Emotion regulation was identified as a potential mechanism driving the…	The intervention was a semester-long entrepreneurship program consisting of weekly 90-minute workshops designed to improve creative, entrepreneurial, and socio-emotional skills. It involved transforming classrooms into game rooms for activities like recognizing strengths and weaknesses, team work, and goal setting, inspired by David McClelland's model.	- Means: Not explicitly mentioned - SDs: 0.13 standard deviations for resting state arousal, 0.44 standard deviations for resting state valence, 0.47 standard deviations for responsiveness to negative stimuli - n (pre/post/change): Not explicitly mentioned - Effect estimates: Significant increase in PSU registration, six percentage points decline in dropout probability - p-values: Not explicitly …
[146]	Sarah R. Edmunds, Gabrielle A MacNaughton, M. R. Rueda, L. Cómbita, S. Faja	2022	- EF training improved behavioral inhibition only for children with clinically significant co-occurring ADHD features. - Anxiety features did not moderate EF training efficacy. - There was a significant correlation between changes in N2 incongruent amplitude and changes in repetitive behaviors for the EF training group. - The study suggests that EF training may be more effective for autistic chil…	The intervention is a computer-based executive function (EF) training combined with in-person metacognition coaching, consisting of four computer games and a coaching manual based on cognitive behavioral therapy principles.	- Sample size: 70 participants - Demographics: 7 females, 63 males; age range: 7 to 11 years - Means and SDs: Provided in tables at the end of the paper - Effect estimates: Beta values for moderation effects (e.g., β = À0.33 for ADHD features) - p-values: Provided for various statistical tests (e.g., p = 0.047 for ADHD features moderation) - Confidence intervals: Calculated using bootstrapping (1…
[147]	Delaney K. Davey, Morgan M. Caudle, S. Hoffman, A. Jak, J. Bomyea, L. D. Crocker	2024	- Veterans with greater activation of working memory regions (e.g., lateral prefrontal and cingulate cortex) showed better PTSD symptom improvement trajectories in CEFT + CPT compared to PT + CPT. - Greater neural activity in these regions may serve as a biomarker for response to this treatment. - Individuals with higher baseline neural activity in these areas benefited more from CEFT + CPT. - Th…	- Computerized Executive Function Training (CEFT): A computer-based program targeting executive function processes such as inhibition, shifting, and updating of working memory. - Cognitive Processing Therapy (CPT): A trauma-focused, evidence-based treatment for PTSD. - Placebo Training: Control condition involving exercises like crossword puzzles, sudoku, etc.	- Means and SDs: Age (37.62 years, SD = 7.81), Education (15.07 years, SD = 1.99), Baseline PCL-5 (47.18, SD = 14.60), Post-treatment PCL-5 (37.66, SD = 20.13) - Effect estimates: B = -0.54, S.E. = .07 for PTSD symptom decrease - p-values: p < 0.001 for PTSD symptom decrease - CI: Not explicitly mentioned - Randomization/blinding details: Treatment randomization was stratified by mild TBI status;…
[148]	Lindsay Dickey, Samantha Pegg, Emilia F. Cárdenas, Haley Green, Anh Dao, James G. Waxmonsky, Koraly Pérez-Edgar, A. Kujawa	2023	- Lower reward positivity amplitudes predict lower depressive symptoms with treatment. - Larger late positive potential residuals during reappraisal predict greater clinician-rated improvement. - Self-report measures are not significant predictors. - EEG measures are clinically useful for predicting treatment outcomes related to emotion processing.	Cognitive-behavioral therapy (CBT) - 16-session group program	N/A
[149]	R. Lin, D. Yu, Patsy Pui Hing Chau, P. Li	2021	N/A	The intervention is a 13-week empowerment-psycho-behavioural programme that focuses on promoting cognitive coping and stress adaptation, underpinned by the Progressively Lowered Stress Threshold (PLST) Model.	N/A
[150]	Andrada D. Neacsiu, L. Beynel, J. P. Powers, S. Szabo, L. Appelbaum, S. Lisanby, K. LaBar	2021	- Enhanced regulation as measured by psychophysiological indices (higher high-frequency heart rate variability and lower regulation duration) for both active left and right rTMS compared to sham. - Active left rTMS showed self-reported reduced distress and higher likelihood to use CR, as well as lower daily distress during the week following the intervention. - rTMS augmented CR training in the s…	The intervention is a one-time session that combines behavioral skills training (teaching cognitive restructuring and practicing reframing and emotional distancing) with concurrent repetitive transcranial magnetic stimulation (rTMS) applied at 10 Hz over the right or left dorsolateral prefrontal cortex (dlPFC).	- Sample size: 46 participants (17 active right rTMS, 14 active left rTMS, 15 sham) - Effect sizes: ds = 0.21–0.62 for enhanced regulation; d = 0.30 for reduced distress - p-values: p = .02 for HF-HRV; p < .001 for likelihood to use CR; p = .04 for daily distress - CI: Not explicitly mentioned - Randomization/blinding details: Randomized, double-blind, sham-controlled trial
[151]	Sungji Ha, J. H. Han, Jaeun Ahn, Kang-Noh Lee, Jaeseok Heo, Yejin Choi, J. Park, K. Cheon	2021	- Changes in neural activity: Significant reduction in relative theta and alpha power in the frontal regions of the brain. - Behavioral improvements: Significant improvements in executive function, attention, and hyperactivity-impulsivity as reported by parents. - Clinical improvement: Clinical impression improved in 60% of participants. - Mixed cognitive results: No significant changes in CAT an…	A 12-week mobile application-based intervention aimed at inducing changes in neural activity and behaviors in children with ADHD and/or ID.	N/A
[152]	Kathryn S Macia, Eve B Carlson, Daniel M. Blonigen, Jan A Lindsay, M. Cloitre	2024	- Emotion regulation change during the first half of treatment predicts interpersonal and symptom improvements during the second half. - Changes in all four potential mechanisms (emotion regulation, interpersonal problems, PTSD symptoms, and depression symptoms) are uniquely associated with functional improvement. - These mechanisms collectively account for 78% additional variance in functional i…	Skills Training in Affective and Interpersonal Regulation (webSTAIR)	N/A
[153]	N. Albein-Urios, L. Fernandez, A. Hill, M. Kirkovski, P. Enticott	2022	The main finding is that anodal HD-tDCS over the right vlPFC significantly increased the amplitude of the LPP during the 'Regulate' condition, suggesting a strengthening of emotional regulation response. No significant effects were found on 'Maintain' and 'Observe' conditions. The findings indicate potential beneficial effects of HD-tDCS for improving management of negative emotions.	Anodal High Definition-tDCS (HD-tDCS) applied at 1.693mA for 20 minutes over the right ventrolateral prefrontal cortex (vlPFC) in healthy young adults (18–25 years), with concurrent completion of the Stop Signal Task.	- Means: Mean age = 22.95 years - SDs: SD = 3.27 - n (pre/post/change): n = 19 participants - Effect estimates: F(2, 90) = 1.81; t(18) = 2.249 for 'Regulate' condition - p-values: p = 0.169 for Stimulation by Condition effect; p = 0.037 for 'Regulate' condition - CI: Not mentioned - Randomization/blinding details: Sham-controlled, double-blind, repeated measures design
[154]	M. Svetlak, T. Malatincová, J. Halámková, Z. Barešová, M. Lekárová, Dana Vigašová, A. Slezackova, R. Šumec, P. Humpolíček, J. Šedo, J. Chládek, R. Roman, J. Gottwaldová, Lenka Gescheidtová, Zdena Cermakova, V. Thon, I. Hrnčiříková, T. Kazda, Marek Svoboda	2023	N/A	- Mindfulness-Based Cognitive Therapy for Cancer (MBCT-Ca) - Positive Psychology (PP) - Autogenic Training (AT) - Treatment-as-usual (TAU) control group	N/A
[155]	Eric L. Garland, J. Hudak, Adam W. Hanley, Edward Bernat, Brett Froeliger	2025	- Individuals with opioid use disorder (OUD) and chronic pain exhibit positive emotion dysregulation, as evidenced by blunted EEG markers of salience detection and motivated attention. - Mindfulness-Oriented Recovery Enhancement (MORE) normalizes EEG indices of positive emotion dysregulation. - MORE improves positive affective responses and reduces opioid craving.	Mindfulness-Oriented Recovery Enhancement (MORE)	- Means and SDs: Not explicitly provided in the text. - n (pre/post/change): N = 160; n = 62 for treatment effects analysis. - Effect estimates: B values provided for various interactions and main effects. - p-values: Provided for significant interactions and main effects. - CI: Confidence intervals provided for effect sizes. - Randomization/blinding details: Participants were randomized 1:1 to r…
[156]	M. Abed, Haj-Hosseini Mansureh, Gholamali Lavasani Masoud, Hejazi Elaheh, Nili H K Mohammad-Hossein, Bagheri Davisaraei Yamin, Vahabie Abdol-Hossein	2023	The Meta-Thinking Educational Program had an effect on the performance of ADHD children and suppressed brain regions related to DMN, playing a vital role in improving psychological problems of children with ADHD.	The Meta-Thinking educational program based on mental-brain simulation, implemented for eight sessions of 1.5 hours.	N/A
[157]	Adrià Bermudo-Gallaguet, Mar Ariza, Rosalía Dacosta-Aguayo, D. Agudelo, Neus Camins-Vila, María Boldó, Òscar Carrera, Sandra Vidal, B. Ferrer-Uris, A. Busquets, M. Via, G. Pera, C. Cáceres, M. Gomis, A. García-Molina, J. Tormos, Ana Arrabé, Gustavo Diez, M. J. Durà Mata, Pere Torán-Monserrat, Juan José Soriano-Raya, S. Domenech, Alexandre Perera-Lluna, K. Erickson, M. Mataró	2022	N/A	- Mindfulness-based stress reduction (MBSR) combined with computerized cognitive training (CCT) - Multicomponent physical exercise (PE) program combined with CCT - Computerized cognitive training (CCT) alone	N/A
[158]	Meiping Wang, Shamim Akhter	2025	- Both AI groups (Bing and ChatGPT) significantly outperformed the control group in all measures. - Improved interpersonal emotion regulation (IER) and behavioral emotion regulation strategies (BERS). - Reduced hopelessness. - Enhanced vocabulary retention. - AI environments were engaging and supportive, leading to improved emotional well-being and language acquisition.	The intervention in this study is the use of Bing and ChatGPT AI environments in English as a foreign language (EFL) classrooms to enhance emotional well-being and language acquisition.	N/A
[159]	Tiago Arruda Sanchez, Lucas Rego Ramos, Felipe Araujo, E. Schenberg, M. Yonamine, Isabela Lobo, D. D. de Araujo, Luis Eduardo Luna	2023	- Attenuation of activity in the bilateral amygdala during aversive stimuli. - Enhanced activation in the insular cortex bilaterally and the right dorsolateral prefrontal cortex. - Reduced anxiety and mental sedation as reported by subjects. - Promotion of an emotion regulation mechanism in response to aversive stimuli.	Ayahuasca ingestion	- n: 19 - p-values: qFDR<0.05 for amygdala activity attenuation, p<0.01 for anxiety and mental sedation attenuation - Not mentioned: Means, SDs, Effect estimates, CI, Randomization/blinding details
[160]	Fabiana Monteiro, M. Pereira, M. C. Canavarro, A. Fonseca	2021	- The "Be a Mom" intervention significantly increased self-compassion levels in low-risk postpartum women. - Self-compassion improvements mediated improvements in positive mental health. - No significant effects were found for psychological flexibility or emotion regulation.	Be a Mom is a brief and unguided cognitive behavioral web-based intervention that includes five modules, each approximately 45 minutes long, designed to promote positive mental health among low-risk postpartum women by fostering self-compassion, psychological flexibility, and emotion regulation through third-wave CBT approaches.	- Sample size: Intervention group (n = 191), Control group (n = 176) - Randomization: Participants were randomly assigned to groups using a computerized random number generator. - Statistical analysis: Linear mixed models with an autoregressive covariance matrix; multilevel mediation models using MLmed. - Means and SDs: Available in tables at the end of the paper. - Effect estimates: Available in…
[161]	Michelle Thai, Elizabeth A. Olson, S. Nickels, D. Dillon, Christian A. Webb, Boyu Ren, William D S Killgore, S. Rauch, I. M. Rosso, D. Pizzagalli	2024	- Inhibitory control and rsFC within inhibitory control-emotion regulation regions predicted reduced symptom severity following iCBT, with stronger effects in the iCBT group. - Weaker Flanker RT interference effects were associated with greater improvement in depression, stronger in iCBT than MAC. - In iCBT, treatment outcomes were positively predicted by Gratton accuracy effect but negatively by…	Internet-based cognitive behavioral therapy (iCBT)	- Sample size: iCBT (N = 30), MAC (N = 30) - Means and SDs: Provided in Table 1 - Effect estimates: Flanker interference effects significant for accuracy (t(59) = 12.84, p < 0.001, d = 1.66) and RT - p-values: MAC group had lower baseline right AI-left AI rsFC (t(58) = 2.50, p = 0.015); higher post-treatment PHQ-9 scores (t(58) = 2.77, p = 0.007) - CI: Not explicitly mentioned - Randomization/bli…
[162]	Malvika Godara, Martin Hecht, Tania Singer	2024	- Both mindfulness-based and socio-emotional dyadic interventions reduced depression and emotion regulation difficulties. - Mindfulness training reduced trait anxiety and enhanced stress recovery. - Socio-emotional training increased multidimensional resilience and reduced negative interpretation bias, which mediated reductions in depression and trait anxiety. - Neither intervention reduced state…	- Online mindfulness-based intervention - Partner-based socio-emotional dyadic intervention	N/A
[163]	M. Hirshberg, Cortland J. Dahl, Daniel M. Bolt, R. Davidson, Simon B. Goldberg	2024	- Assignment to the intervention predicted significant gains on all psychological mediators. - These mediators significantly mediated follow-up distress, with effects ranging from 21.9% to 62.5% of the intervention's effect on distress. - Reduced loneliness accounted for 61.7% of the combined indirect effect on distress. - Multiple psychological pathways are involved in reducing distress in a dig…	A 4-week smartphone-based meditation-based intervention (MBI)	N/A
[164]	H. Klumpp, Jagan Jimmy, Katie L. Burkhouse, Runa Bhaumik, J. Francis, M. Craske, K. Phan, Olusola Ajilore	2020	- Patients with high superior occipital activity in response to angry faces are more likely to respond to CBT. - Reduced functional connectivity between the superior occipital gyrus and postcentral gyrus is associated with better CBT response. - These neural predictors can identify patient subgroups likely to benefit from CBT.	Cognitive Behavioral Therapy (CBT) for 12 weeks	N/A
[165]	Rebecca Kazinka, Donovan J Roediger, Lei Xuan, Lingyan Yu, B. Mueller, J. Camchong, Alexander Opitz, Angus Macdonald, Kelvin Lim	2024	tDCS-enhanced cognitive training improves attention and alters connectivity in control and somatomotor networks.	tDCS-enhanced cognitive training	N/A
[166]	Adam W. Carrico, Emily M. Cherenack, A. Flentje, Judith T. Moskowitz, K. Asam, Delaram Ghanooni, Jennifer V. Chavez, Torsten B. Neilands, Samantha E Dilworth, Leah H. Rubin, H. Gouse, Dietmar Fuchs, Robert H. Paul, Bradley E. Aouizerat	2024	The positive affect intervention significantly decreased methylation of CpG sites on genes that regulate β, indicating an epigenetic signature associated with reduced stimulant use. This suggests a biological mechanism for the intervention's effectiveness in sexual minority men with HIV who use methamphetamine.	A five-session positive affect intervention designed to decrease stimulant use.	- n (pre/post/change): Intervention group n = 32, Control group n = 21 - Randomization/blinding details: Participants were randomized - Not mentioned (no information on means, SDs, effect estimates, p-values, CI)
[167]	S. Aksu, A. Indahlastari, A. O'Shea, Michael Marsiske, Ronald A Cohen, Gene E. Alexander, S. DeKosky, G. Hishaw, Yunfeng Dai, Samuel S. Wu, A. Woods	2024	- Active tDCS improved Stroop test performance at post-intervention (p = 0.033). - No differences were observed in Trail Making Tests A and B performance. - Modest improvement in conflict monitoring, potentially due to modulation of prefrontal regions. - No sustained improvement at 1-year follow-up.	3-month intervention of tDCS over the dorsolateral prefrontal cortex (DLPFC) with multimodal cognitive training	- n: 193 - p-value: 0.033 (for Stroop test performance at post-intervention) - Statistical method: Multiple linear regressions - Not mentioned: Means, SDs, change scores, effect estimates, CI, randomization/blinding details
[168]	Chen-shan Huang, Yuanjiao Yan, Yanhong Shi, Rong Lin, Hong Li	2024	- The intervention group showed greater improvement in general cognitive function, language, and memory compared to the waitlist control group. - Significant differences were observed in functional connectivity values in several brain regions between the groups. - Functional connectivity values decreased in these regions for the intervention group. - Changes in functional connectivity values were…	Combined art-based interventions (CAIs) - a 16-week program	N/A
[169]	Ilana Shlomov, N. Levit-Binnun, T. Horowitz-Kraus	2023	- The mindfulness and kindness curriculum reduced the difference in N200 ERP amplitudes, indicating improved inhibition and shifting abilities. - Both groups improved in executive functions, but the mindfulness group increased inhibition, while the control group showed greater shifting abilities. - Electrophysiological data are sensitive to detecting subtle cognitive changes.	Mindfulness and kindness curriculum (MC)	N/A
[170]	Ashish Mehta, A. Niles, J. H. Vargas, Thiago Marafon, D. D. Couto, J. Gross	2020	- High user ratings and retention rates indicate acceptability. - Significant reductions in anxiety and depression symptoms in the first two weeks. - Sustained improvements in anxiety but slight increases in depression symptoms over the next two weeks. - Successful emotion regulation attempts predict symptom reduction. - Youper is a low-cost, accessible treatment option with potential for broad d…	- Youper is a mobile app that uses artificial intelligence therapy for treating anxiety and depression. - The intervention is delivered via a conversational interface and is entirely automated. - It aims to enhance emotion regulation skills using just-in-time interventions. - The intervention targets three main categories: attention change, cognitive change, and context engagement. - Specific int…	- Means: App rating mean = 4.36, SD = 0.84; Anxiety symptoms at day 0 = 12.36, SE = 0.08; Depression symptoms at day 0 = 14.41, SE = 0.10 - SDs: App rating SD = 0.84; Anxiety symptoms SD not explicitly mentioned; Depression symptoms SD not explicitly mentioned - n (pre/post/change): N participants = 4517; N observations = 7093 for anxiety, N observations = 6685 for depression - Effect estimates: …
[171]	Shiri Sadeh-Sharvit, T. Camp, Sarah E Horton, Jacob D Hefner, Jennifer M Berry, Eyal Grossman, S. Hollon	2023	- Therapy provided with the support of the AI platform demonstrated superior depression and anxiety outcomes compared to TAU. - Participants in the AI group attended 67% more sessions than those in TAU. - Depression and anxiety symptoms were reduced by 34% and 29% in the AI group, compared to 20% and 8% in TAU. - No significant difference was found in treatment satisfaction and perceived helpfuln…	The intervention is the use of an AI platform provided by Eleos Health, which supports clinical decision-making and administrative tasks in behavioral health care by summarizing and transcribing therapy sessions, providing feedback on evidence-based practices, and integrating data from standardized questionnaires.	- Means and SDs: - Session attendance: AI group mean 5.24 (SD 2.31), TAU group mean 3.14 (SD 1.99) - Depression symptom reduction: AI group 34%, TAU group 20% - Anxiety symptom reduction: AI group 29%, TAU group 8% - Progress note submission time: AI group mean 14 hours (SD 38), TAU group mean 69 hours (SD 73) - Effect estimates: - Depression: AI group d=0.82, TAU group d=0.34 - Anxiety: AI group…
[172]	J. Moye	2023	- Older adults are highly adaptive in emotional regulation compared to younger adults. - Mindfulness interventions showed mixed results: better stress coping skills in one study, but no significant improvements in mood or quality of life in another. - Cognitive-emotional interventions and arts-based interventions (life-story, group singing, teledrama) showed positive outcomes in cognitive, emotio…	- Mindfulness interventions - Cognitive-emotional interventions - Life-story intervention - Group singing intervention - Teledrama intervention	N/A
[173]	Marine Paucsik, C. Baeyens, Damien Tessier, Rébecca Shankland	2024	- Both CFP and ECP reduced emotion regulation difficulties and symptoms of depression, anxiety, and stress. - Both interventions enhanced well-being, self-compassion, and emotional competencies. - ECP was more effective in enhancing well-being, while CFP was more effective in enhancing emotional competencies. - Emotion regulation difficulty mediated the effect of interventions on mental health sy…	The interventions in the study are the Compassion Focused Program (CFP) and the Emotional Competencies Program (ECP).	- Means and SDs: Provided in tables (e.g., Table 17) - n (pre/post/change): Total ITT sample = 179; specific n values for each group provided in tables - Effect estimates: Provided in tables (e.g., Table 19) - p-values: Provided in tables (e.g., Table 19) - CI: Provided in tables (e.g., Table 19) - Randomization/blinding details: Double-blind study; randomization scheme was computer-generated
[174]	Sahand Sabour, W. Zhang, Xiyao Xiao, Yuwei Zhang, Yinhe Zheng, Jiaxin Wen, Jialu Zhao, Minlie Huang	2022	The main findings of the study are that the Emohaa chatbot is effective in reducing symptoms of mental distress, specifically depression, negative affect, and insomnia, but not anxiety or positive affect. The intervention showed significant improvements in these areas compared to a control group, demonstrating the chatbot's efficacy as a short-term intervention for mental health support. Particip…	The intervention is a conversational agent named Emohaa, which provides cognitive support through CBT-Bot exercises and emotional support through ES-Bot conversations, used daily for three weeks to reduce mental distress symptoms.	Randomized controlled trial design with random assignment to three groups. Intention-To-Treat (N=247) and PerProtocol (N=134) analyses were used. MANOVA was conducted with significant interaction effects on depression (F[2,244]=6.26, p=0.002, η²=0.050), negative affect (F[2,244]=6.09, p=0.003, η²=0.048), and insomnia (F[2,244]=3.69, p=0.026, η²=0.024). No confidence intervals provided. Last obser…
[175]	Miaoqing Tan, Yanning Xiao, Fengshi Jing, Yewei Xie, Sanmei Lu, Ming Xiang, Hao Ren	2024	The main findings of the study are related to the effectiveness of a multimodal data-driven AI system in improving mental health outcomes by providing personalized exercise prescriptions. The system is expected to enhance participant adherence and overall mental well-being by tailoring exercises to individual needs based on comprehensive data analysis. The evaluation of the system's effectiveness…	The intervention is a multimodal data-driven AI system that provides personalized exercise prescriptions tailored to individual health profiles and mental health status, customizing type, frequency, intensity, and duration of exercises.	- Means: Not explicitly mentioned - SDs: Not explicitly mentioned - n (pre/post/change): Not explicitly mentioned - Effect estimates: Mentioned as calculated but not specified - p-values: Significance level set at p < 0.05 - CI: Not explicitly mentioned - Randomization/blinding details: Computer-generated sequence for randomization; stratification based on age, gender, and specific mental health …
[176]	M. A. Fiol-deRoque, M. Serrano-Ripoll, Rafael Jiménez, R. Zamanillo-Campos, A. M. Yañez-Juan, Miquel Bennasar-Veny, A. Leiva, Elena Gervilla, M. E. García-Buades, M. García-Toro, P. Alonso-Coello, Guadalupe Pastor-Moreno, I. Ruiz-Pérez, C. Sitges, J. García-Campayo, J. Llobera-Cánaves, Ignacio Ricci-Cabello	2021	- No significant overall differences in mental health outcomes between PsyCovidApp and control groups at 2 weeks. - Significant improvements in mental health outcomes among healthcare workers consuming psychotropic medications or receiving psychotherapy.	PsyCovidApp, a psychoeducational, mindfulness-based mHealth intervention targeting emotional skills, healthy lifestyle behavior, burnout, and social support.	- Means: Not explicitly mentioned - SDs: Standard deviation for usability score = 12.65 - n (pre/post/change): PsyCovidApp = 248, Control app = 234; Complete data = 436/482 - Effect estimates: Standardized mean difference for primary outcome = –0.04; Subgroup analyses: –0.29 for psychotropic medications, –0.25 for psychotherapy - p-values: P=.15 for primary outcome; P=.004 for psychotropic medica…
[177]	Lu-lu Wu, M. Potenza, Nan Zhou, H. Kober, Xin-hui Shi, S. Yip, Jia-hua Xu, Lei Zhu, Rui Wang, Guan-qun Liu, Jin-tao Zhang	2020	- tDCS of the right dlPFC enhances both craving and negative emotion regulation in individuals with IGD. - tDCS facilitates downregulation and upregulation of craving and negative emotions. - The study provides the first experimental evidence of a common role for the right dlPFC in regulating both craving and negative emotions.	Anodal transcranial direct current stimulation (tDCS) over the right dorsolateral prefrontal cortex (dlPFC) for 20 minutes at 1.5 mA.	- Means: - Downregulation: Active mean = 2.35, Sham mean = 3.32 - Upregulation: Active mean = 7.53, Sham mean = 7.00 - SDs: Not explicitly mentioned - n (pre/post/change): n = 33 - Effect estimates: - Downregulation: 95% CI of difference -1.38 to -0.56, p < 0.001 - Upregulation: 95% CI of difference 0.24 to 0.82, p = 0.001 - p-values: - Downregulation: p < 0.001 - Upregulation: p = 0.001 - CI: - …
[178]	Alyssa J. Gatto, Truitt J. Elliott, Jonathan S. Briganti, Michael J. Stamper, Nathaniel D. Porter, Anne-Marie Brown, S. Harden, L. Cooper, J. Dunsmore	2022	- Significant improvements in emotion regulation, psychological distress, and negative affectivity. - Reduction in difficulties with emotion regulation and improvement in cognitive reappraisal skills. - Significant decrease in psychological distress. - Program demonstrated reach in terms of race/ethnicity but not gender. - Successful implementation with high engagement and favorable attitudes.	The intervention is the Brief Emotion Regulation Training (BERT) program, a 5-week online training designed to improve emotion regulation in emerging adults. It is based on cognitive-behavioral practices and the Gross model of emotion regulation, and includes components such as Emotion Regulation Orientation, Emotion Regulation Training, Self-Monitoring, and Ecological Momentary Assessment.	- Effect estimates: - DERS total score: F(2,58) = 9.07, p < 0.000, partial η² = 0.24, power = 0.97 - ERQ cognitive reappraisal: F(2,58) = 7.73, p < 0.001, partial η² = 0.21, power = 0.94 - BASE-6 psychological distress: F(2,58) = 8.42, p < 0.001, partial η² = 0.23, power = 0.96 - mDES negative affect: F(1,29) = 13.07, p = 0.001, partial η² = 0.31, power = 0.94 - p-values: - DERS total score: p < …
[179]	H. S. J. Chew, N. Chew, S. Loong, Su Lin Lim, Wai San Wilson Tam, Y. Chin, Ariana M Chao, Georgios K Dimitriadish, Yujia Gao, J. So, Asim Shabbir, K. Ngiam	2023	- Significant improvements in overeating habits, snacking habits, self-regulation of eating behavior, depression, and physical activity. - Participants reported skipping meals, which could contribute to reduced energy consumption. - Qualitative feedback highlighted increased mindfulness, personalized reminders, and user interface satisfaction. - The AI-assisted app shows potential for influencing…	The intervention is the Eating Trigger-Response Inhibition Program (eTRIP), an AI-assisted weight management app with three main components: chatbot-based check-ins on eating lapse triggers, food-based computer vision image recognition, and automated time-based nudges and meal stopwatch.	- Means and SDs for various outcomes: overeating habits (mean –0.32, SD 1.16), snacking habits (mean –0.22, SD 1.12), self-regulation of eating behavior (mean 0.08, SD 0.49), depression (mean –0.12, SD 0.74), physical activity (mean 1288.60, SD 3055.20) - Sample size (n): 230 completers - Effect estimates: Significant improvements in overeating habits, snacking habits, self-regulation of eating b…
[180]	I. Paetzold, A. Schick, C. Rauschenberg, D. Hirjak, T. Banaschewski, A. Meyer-Lindenberg, J. Boehnke, B. Boecking, U. Reininghaus	2023	- Improvements in adaptive emotion regulation were associated with lower clinical outcomes (e.g., psychological distress). - Changes in self-compassion and adaptive emotion regulation were associated with outcomes at follow-up. - Self-compassion and emotion regulation are identified as promising putative therapeutic mechanisms of change.	The intervention is the "EMIcompass" intervention, a hybrid compassion-focused intervention combining face-to-face sessions and an ecological momentary intervention.	- N (pre/post/change): N = 92 participants, N = 46 in the experimental condition - Effect estimates: b = -1.15; 95%CI = -1.92 to -0.39 for psychological distress; β = -0.35; 95%CI = -0.52 to -0.16 for self-compassion/emotion regulation - Randomization/blinding details: Randomized controlled trial, but no blinding details mentioned - Means, SDs, p-values: Not mentioned
[181]	M. Bendtsen, U. Müssener, Catharina Linderoth, K. Thomas	2020	The mHealth intervention was superior to usual care in increasing positive mental health among university students, with significantly higher scores in the intervention group compared to the control group. The intervention also had a protective effect on depressive and anxiety symptoms, with lower scores in the intervention group compared to the control group.	The intervention is a fully automated mHealth positive psychology multicomponent program that includes information on wellbeing, validated self-help exercises, brief tips, self-monitoring, and personalized feedback. It is designed to enhance positive mental health and reduce symptoms of depression and anxiety among university students.	- Means: Not explicitly mentioned - SDs: Not explicitly mentioned - n (pre/post/change): n=348 (intervention), n=306 (control) - Effect estimates: IRR=1.067 (positive mental health), IRR=0.820 (depression), IRR=0.899 (anxiety) - p-values: P=.002 (positive mental health), P=.005 (depression), P=.002 (anxiety) - CI: 95% CI 1.024-1.112 (positive mental health), 95% CI 0.714-0.942 (depression), 95% C…
[182]	Malvika Godara, Sarita Silveira, Hannah Matthäus, Christine Marcelle Heim, M. Voelkle, Martin Hecht, E. Binder, T. Singer	2021	- Investigated the efficacy of brief online socio-emotional and mindfulness-based interventions in reducing mental health problems and enhancing resilience and social capacities. - Assessed changes in stress, loneliness, depression, anxiety, resilience, empathy, compassion, and prosocial behavior over a 10-week period. - Examined epigenetic markers associated with mental health and resilience. - …	- Socio-emotional intervention: Daily Affect Dyad practice with a partner for 10 weeks. - Mindfulness-based intervention: Daily individual attention-based mindfulness meditation practice for 10 weeks.	N/A
[183]	M.C. Klos, M. Escoredo, A. Joerin, V.N. Lemos, M. Rauws, E.L. Bunge	2021	- Significant within-group decrease in anxiety symptoms (GAD-7) in chatbot group (t=2.15, P=.04). - High engagement: average 472 messages exchanged per user. - Moderate effect size for anxiety reduction (d=0.5). - Positive user feedback associated with higher message exchange. - No significant between-group differences but promising within-group trends for depression.	Tess, an AI-based chatbot delivering brief text conversations for mental health support using CBT, emotion-focused therapy, solution-focused brief therapy, and motivational interviewing. 8-week intervention with daily to every-other-day check-ins via Facebook Messenger. Control: psychoeducation book on depression.	- Sample: N=181 Argentinian university students (87.2% female, ages 18-33). - Design: Pilot RCT. - Anxiety: within-group t=2.15, P=.04, d=0.5. - Messages exchanged: M=472 (SD=249.52). - Retention: 39% experimental, 41% control at week 8. [NOTE: Ref [183] (Klos et al. 2021, Tess chatbot) is a DIFFERENT study from ref [221] (Danieli et al. 2022, TEO). The shared DOI 10.2196/38067 flag refers to [22…
[184]	V. Hoffman, M. Flom, Timothy Y. Mariano, E. Chiauzzi, A. Williams, Andrew Kirvin-Quamme, Sarah Pajarito, Emily Durden, O. Perski	2023	- Three distinct engagement clusters were identified: typical utilizers, early utilizers, and efficient engagers. - Efficient engagers had higher affective and cognitive engagement but lower behavioral engagement. - Efficient engagers showed greater reductions in depressive symptoms and stress compared to typical utilizers. - Engagement and outcome improvement are not directly proportional; more …	The intervention is an 8-week digital mental health intervention (DMHI) guided by a natural language processing–supported relational agent named Woebot, which includes components such as psychoeducation, CBT-based exercises, mood tracking, journaling, and real-time conversational interactions.	- Means and SDs for engagement metrics and mental health outcomes are provided in the tables. - n values for each cluster: typical utilizers (n=81), early utilizers (n=58), efficient engagers (n=63). - Effect estimates: significant differences in baseline resilience (P<.001), depressive symptoms (P=.01), and stress (P=.01) between clusters. - p-values: P<.001 for baseline resilience, P=.01 for ch…
[185]	C. Malboeuf-Hurtubise, T. Léger-Goodes, Geneviève A. Mageau, Geneviève Taylor, C. Herba, N. Chadi, David Lefrançois	2020	- Both emotion-based directed drawing and mandala drawing interventions may be beneficial for improving mental health in elementary school children during the COVID-19 pandemic. - The emotion-based directed drawing intervention significantly reduced inattention symptoms compared to the mandala intervention. - There was a significant decrease in hyperactivity scores across the entire sample. - The…	- Emotion-based directed drawing intervention: Five weekly sessions where children explore emotions and discuss COVID-19 through drawing activities. - Mandala drawing intervention: Five sessions where children draw mandalas without specific instructions related to COVID-19.	- Means and SDs: Provided in tables at the end of the paper. - Effect estimates: ANCOVA results indicate a significant effect on inattention symptoms (F (1, 20) = 4.15, p = 0.05, partial η² = 0.19). - p-values: p = 0.05 for inattention symptoms; p = 0.05 for hyperactivity. - CI: Not explicitly mentioned. - Randomization/blinding details: Randomized cluster design; no mention of blinding.
[186]	N. Baghaei, Hai-Ning Liang, John Naslund, Richard Porter	2022	- Games provide anonymity, which is an advantage in reaching individuals who fear stigma. - Games can create new care models for mental health conditions like depression, anxiety, and schizophrenia. - Studies show effectiveness in mental health treatment and assessment, including VR for schizophrenia and game-based CBT for college students. - Exergames have a positive impact on older adults' ment…	The intervention in this paper involves the use of games and related technologies (such as Cinematic VR, smartphone apps, game-based CBT, Kinect-based exergames, and full-body interaction cognitive training) to support mental health treatment and assessment.	- Standardized mean differences and 95% confidence interval were calculated using a random-effects inverse variance model. - Total sample size: 680 patients across 13 studies. - No specific means, SDs, n (pre/post/change), effect estimates, p-values, or randomization/blinding details are provided.
[187]	Monika Lohani, Kara McElvaine, Brennan R. Payne, Kate Mitcheom, Willoughby B. Britton	2020	- Both OM and FA improved acceptance of stressors and reduced distress and rumination. - FA training improved abilities to use reappraisal strategy to regulate emotions and led to greater self-regulation abilities compared to OM. - FA training has specific causal impacts on emotion regulatory skills and can be selectively implemented in interventions for emotional disorders.	- Intervention Type: Open Monitoring (OM) and Focused Attention (FA) - Duration: 8 weeks - Purpose: To improve emotion regulation skills	N/A
[188]	Ying Cao, Hanfang Yin, Xinxin Hua, Shibo Bi, Di Zhou	2025	N/A	- Artificial intelligence (AI) intervention in art therapy - Virtual reality (VR) intervention in art therapy - Traditional art therapy	N/A
[189]	N. Jacobson, M. Nemesure	2020	- Baseline characteristics can accurately predict changes in depressive and anxiety symptoms in both treatment groups. - Machine learning models can preemptively predict a person's responsiveness to digital treatments, enabling personalized decision-making. - High accuracy in predicting symptom changes was achieved, which can guide recommendations for the appropriate level of care. - Pre-treatmen…	- Online supportive expressive therapy with feedback from a therapist - Information related to stress management and coping	- Sample size: N=632 - Number of participants in each treatment group: N=303 and N=329 - Correlation coefficients (r) and confidence intervals (CI) for predicting changes in depressive and anxiety symptoms: - Depressive symptoms: r=0.482, 95% CI[0.394, 0.561]; r=0.477, 95% CI[0.385, 0.560] - Anxiety symptoms: r=0.569, 95% CI[0.491, 0.638]; r=0.548, 95% CI[0.464, 0.622] - Randomization: Participan…
[190]	B. Andrews, B. Klein, Huy van Nguyen, Denis Corboy, S. McLaren, S. Watson	2022	- The study found no substantial differences in outcomes among intervention conditions, indicating that therapist assistance did not significantly improve outcomes over the DMH program alone. - All three intervention conditions showed significant improvements in anxiety and depression symptoms. - A significant proportion of participants no longer met diagnostic criteria for anxiety or depression …	The intervention is a transdiagnostic biopsychosocial digital mental health (DMH) program called Life Flex, which incorporates cognitive behavioral therapy (CBT), emotion regulation strategies, and neuroplasticity principles. It is delivered in three conditions: without therapist assistance, with low-intensity therapist assistance (10 minutes of video chat support per week), and with high-intensi…	- Means and SDs: Provided in tables (e.g., Table 1: Demographic Characteristics, Table 1: Variable and Condition Analysis) - Effect estimates: Cohen d values range from 0.82 to 1.79 - p-values: All P<.05 for Cohen d values; all P<.001 for changes in GAD-7 and PHQ-9 scores - CI: Not explicitly mentioned - Randomization/blinding details: Not explicitly mentioned in the quoted sections
[191]	J. Bjureberg, Olivia Ojala, H. Hesser, Henrike Häbel, Hanna Sahlin, K. L. Gratz, M. Tull, Emma Claesdotter Knutsson, E. Hedman-Lagerlöf, B. Ljótsson, C. Hellner	2023	- Internet-delivered emotion regulation individual therapy (IERITA) resulted in an 82% reduction in masked assessor-rated nonsuicidal self-injury (NSSI) frequency compared to a 47% reduction in treatment as usual (TAU) alone. - Improvements in emotion regulation mediated improvements in NSSI. - IERITA is efficacious in treating NSSI and related factors compared to TAU alone. - IERITA can overcome…	The intervention is therapist-guided Internet-Delivered Emotion Regulation Individual Therapy (IERITA) for adolescents with nonsuicidal self-injury disorder, delivered adjunctive to treatment as usual (TAU).	- Means and SDs: Not explicitly provided for all outcomes, but some means and SDs are mentioned in the text and tables. - Effect estimates: β [SE], -0.08 [0.02] for self-reported NSSI; β [SE], -1.09 [0.27] for assessor-rated NSSI. - p-values: P < .001 for self-reported NSSI; P < .001 for assessor-rated NSSI. - CI: 95% CI, 0.14-0.58 for self-reported NSSI; 95% CI, 0.20-0.57 for assessor-rated NSSI…
[192]	S. Keng, Joseph Wei Ern Chin, Maleyka Mammadova, I. Teo	2022	- No significant between-condition changes were observed immediately after the intervention. - At the 1-month follow-up, significant improvements were seen in fear of COVID-19, compassion satisfaction, trait mindfulness, self-compassion, sleep quality, and the forward digit span task for the Headspace group compared to the Lumosity group. - Increases in trait mindfulness and self-compassion media…	The intervention is the use of the Headspace mobile app for mindfulness practice, with participants engaging in 3 weeks of 10-minute daily mindfulness practices.	- Means and SDs: Provided in tables (e.g., Table 1 for demographic characteristics, Table 2 for descriptive and test statistics from time 1 to time 2, Table 3 for descriptive and test statistics from time 1 to time 3). - n (pre/post/change): n = 80 participants; pre-post changes and follow-up data are detailed in the tables. - Effect estimates: Provided in tables (e.g., β values in Tables 2 and 3…
[193]	J. Stubberud, R. Huster, K. Hoorelbeke, Å. Hammar, B. I. Hagen	2021	- Both GMT and CCT improved emotion regulation domains, including brooding rumination and non-accepting reactions to distress. - GMT showed increased clarity of emotional responses compared to CCT. - Both interventions have potential in reducing maladaptive emotion regulation in depression.	- Goal Management Training (GMT) - Computerized Cognitive Training (CCT)	N/A
[194]	Lixia Yang, Sara N. Gallant, Leanne Wilkins, B. Dyson	2020	- Executive function training showed limited cognitive benefits, specifically improving performance on the WCST-64. - Both training programs reduced depression and stress levels. - The study supports the feasibility of home-based self-guided training programs for healthy older adults. - Limited or no transfer effects were observed for other cognitive or psychosocial measures.	- Online executive function training using tasks designed by Lumos Labs - Low-intensity aerobic exercise program delivered through DVDs	Means, SDs, n (pre/post/change), Effect estimates (F-values, η p 2), p-values; Randomization mentioned; Blinding details not mentioned; Confidence intervals not mentioned
[195]	C. R. Ronneberg, N. Lv, Olusola Ajilore, T. Kannampallil, Joshua M. Smyth, Vikas Kumar, A. Barve, Claudia Garcia, Sushanth Dosala, N. Wittels, Lan Xiao, Gbenga Aborisade, Aifeng Zhang, Zhengxin Tang, Jillian Johnson, Jun Ma	2024	The first pilot trial showed promising changes in cognitive control measured by functional neuroimaging and improvements in depression and anxiety symptoms.	A voice-enabled AI counselor named Lumen delivering problem-solving treatment (PST) for adults with emotional distress.	N/A
[196]	Andrea K. Graham, M. Kwasny, E. Lattie, Carolyn J. Greene, Neha Gupta, Madhu C. Reddy, D. Mohr	2021	The main findings indicate that individuals who perceived a mobile digital mental health intervention as more useful, easy to use, and satisfying had greater improvements in depression and anxiety over eight weeks. These findings support the hypothesis that subjective engagement metrics are mechanisms leading to changes in clinical outcomes, suggesting that targeting user experience in interventi…	IntelliCare, a mobile digital mental health intervention (DMHI)	N/A
[197]	Usue de la Barrera, Estefanía Mónaco, Silvia Postigo-Zegarra, J. Gil-Gómez, Inmaculada Montoya-Castilla	2021	- The emoTIC program significantly improved self-esteem, affect balance, emotional symptoms, behavioral problems, and hyperactivity in adolescents. - Anxiety moderated the effect of the intervention on self-esteem, with low or medium anxiety levels benefiting more than high anxiety. - The program did not significantly impact emotional intelligence. - The findings suggest emoTIC is effective in en…	emoTIC, a game-based social-emotional programme designed according to Mayer, Caruso, and Salovey’s model of emotional intelligence, consisting of four classroom group sessions and twelve individual home activities, delivered through a digital application on smartphones or tablets.	- Means and SDs: Provided in tables (e.g., Table 3) - n (pre/post/change): Experimental group n = 119; Control group n = 167 - Effect estimates: β values provided for self-esteem and affect balance; η²p values for various outcomes - p-values: p = .035 for MANCOVA; p ≤ .05 for anxiety moderation - CI: LLCI = -0.43, ULCI = -0.05 for anxiety moderation - Randomization/blinding details: Randomization…
[198]	E. Addington, P. Cummings, Kathryn Jackson, Dershung Yang, J. Moskowitz	2022	- The study evaluated the engagement and effectiveness of a web-based positive affect regulation skills program (PARK) during the COVID-19 pandemic. - Significant improvements in well-being metrics such as anxiety, depression, social isolation, and positive affect were observed among participants who used the PARK program. - Older participants and those with higher social isolation showed higher …	The intervention is the Positive Affect Regulation Skills (PARK) program, a self-guided, web-based program that delivers brief lessons and daily practices over 6 weeks to increase positive emotions through skills such as noticing positive events, savoring, gratitude, mindfulness, positive reappraisal, personal strengths, attainable goals, and self-compassion.	N/A
[199]	M. Hirshberg, C. Frye, Cortland J. Dahl, Kevin M. Riordan, Nathan J Vack, Jane Sachs, Robin Goldman, R. Davidson, Simon B. Goldberg	2022	- The Healthy Minds Program (HMP) significantly reduced psychological distress at post-intervention and three-month follow-up. - Improvements were observed in secondary outcomes such as mindful action, self-compassion, social connection, cognitive defusion, and overall well-being. - The HMP was equally effective for participants with elevated baseline anxiety and depressive symptoms. - No evidenc…	The intervention is a four-week smartphone-based meditation app called the Healthy Minds Program (HMP), which is based on the awareness, connection, insight, and purpose (ACIP) model of well-being. It includes formal sitting meditations and active or informal practices designed to be integrated into daily life.	Effect estimates: Cohen's d for primary outcome at post-intervention = -0.52 (95% CI [-0.68, -0.37], p<.001), at three-month follow-up = -0.33 (95% CI [-0.48, -0.18], p<.001). Secondary outcomes: Cohen's d range = 0.19-0.42, all ps<.031 corrected except mindful action at follow-up. Randomization: Simple random assignment (1:1) to HMP or WLC. Blinding: Data analysis conducted blind to condition as…
[200]	E. van Aubel, J. Bakker, T. Batink, S. Michielse, L. Goossens, I. Lange, K. Schruers, R. Lieverse, M. Marcelis, T. van Amelsvoort, J. van os, M. Wichers, T. Vaessen, U. Reininghaus, I. Myin‐Germeys	2020	The main findings indicate that ACT-DL significantly reduced interviewer-rated depression scores compared to the control group, but did not significantly affect self-reported depression, psychotic-related distress, anxiety, general psychopathology, positive affect, or psychological flexibility. ACT-DL participants experienced an increase in negative affect. The intervention was feasible but showe…	The intervention is Acceptance and Commitment Therapy in Daily Life (ACT-DL), which includes five 90-minute weekly face-to-face group-based ACT sessions with a trained therapist and the use of a dedicated device (PsyMate) with the ACT-DL app for daily practice and reminders.	- Sample size calculation: Based on expected fMRI-related changes, aiming for a medium effect size (Cohen's d = 0.5), with a planned sample size of 66 participants. - Final sample size: 53 emerging adults. - Attendance rates: ACT-DL sessions (4.32 out of 5, sd = 0.63), film sessions (3.71 out of 5, sd = 0.85). - Significant Condition x Time effects: MADRS model (χ 2 = 4.89, p = .027), with a stee…
[201]	W. Nardi, A. Roy, S. Dunsiger, J. Brewer	2021	- Completing >75% of the program was associated with a 22.6-point increase in interoceptive awareness and an 11.6-point decrease in worry. - A single log unit change in total meditations was associated with a 0.62-point reduction in anxiety scores. - A single log unit use of the stress meter was associated with a 0.5-point increase in emotional regulation scores. - Engagement with primary and adj…	The intervention is the "Unwinding Anxiety" mobile app, which includes educational modules, meditations, and ecological check-ins designed to reduce anxiety and improve mental health outcomes.	- Effect size from a meta-analysis: Hedges g=0.2888; P<.001 - Effect size from another meta-analysis: Hedges g=0.40; SE 0.16; 95% CI 0.097-0.705; P=.01 - Correlation coefficient: r=0.33; 95% CI 0.24-0.41; P<.001 - RCT results: N=65; median reduction in anxiety scores: 8.5 (IQR 6.5; P<.001) for UA group, 1 (IQR 5; P=.01) for treatment as usual group - Regression coefficients and statistics: - Inte…
[202]	M. Gandy, E. Karin, Sarah McDonald, S. Meares, Amelia J. Scott, N. Titov, B. Dear	2020	- High acceptability and feasibility with >95% completion and satisfaction. - Clinically significant improvements in depression (d = 0.93; avg. reduction ≥36%), anxiety (ds = 0.66; avg. reduction ≥36%), and disability (ds ≥ 0.49; avg. reduction ≥23%). - Significant improvements in fatigue severity and cognitive difficulties (attention, planning, prospective memory). - Minimal clinician time requi…	The Wellbeing Neuro Course, a novel transdiagnostic internet-delivered psychological intervention, comprising six online lessons based on Cognitive Behavioural Therapy and Compensatory Cognitive Rehabilitation, delivered over 10 weeks with weekly support from a mental health professional via email and telephone.	- Effect estimates: Cohen's d for depression (d = 0.93), anxiety (ds = 0.66), disability (ds ≥ 0.49) - Not mentioned: Means, SDs, n (pre/post/change), p-values, CI, Randomization/blinding details
[203]	Alexis M Jeannotte, Derek M Hutchinson, Gabriella R Kellerman	2021	- BetterUp's virtual one-on-one coaching is effective in improving psychological well-being and mitigating mental health threats. - Initial rapid improvements were observed in prospection ability, self-awareness, self-efficacy, social connection, emotional regulation, and stress reduction during the first half of the intervention. - Life satisfaction improved continuously throughout the intervent…	BetterUp, a longitudinal one-on-one virtual coaching intervention	- Means and SDs: Provided in tables (e.g., Table 2) - Effect estimates: Unstandardized β values (range: .10-.19) - p-values: Threshold of P<.05 for statistical significance - CI: Not explicitly mentioned but implied through statistical significance - Randomization/blinding details: Not mentioned (observational study)
[204]	Alberto González-Robles, A. Díaz-García, A. García-Palacios, Pablo Roca, J. Ramos-Quiroga, C. Botella	2020	- EmotionRegulation was more effective than TAU in reducing symptoms of depression and anxiety. - Significant improvements were observed in depression and anxiety symptoms at posttreatment, maintained at the 3-month follow-up. - EmotionRegulation showed superiority in improving health-related quality of life. - A higher proportion of patients in the EmotionRegulation group achieved functional cha…	EmotionRegulation: A transdiagnostic internet-delivered protocol with human and automated guidance, based on the Unified Protocol (UP) and Dialectical Behavioral Therapy (DBT), targeting emotional disorders through modules such as present-focused emotional awareness, cognitive flexibility, emotional avoidance, and exposure procedures.	The paper provides statistics relevant to a meta-analysis context, including effect sizes (Cohen's d) for depression (d=0.41), anxiety (d=0.35), and health-related quality of life (d=−0.45) at posttreatment. ANCOVA results show significant condition effects on anxiety (F 1,197 =4.79; P=.03; η 2 partial=0.02), depression (F 1,197 =12.97; P<.001; η 2 partial=0.06), and health-related QoL (F 1,197 =…
[205]	D. Castilla, M. Navarro-Haro, C. Suso‐Ribera, A. Díaz-García, I. Zaragozá, A. García-Palacios	2022	The main findings of this study are expected to evaluate the efficacy of the CUIDA-TE app in improving emotion regulation, reducing depression, and enhancing professional quality of life and resilience among healthcare workers through ecological momentary interventions and assessments.	The intervention is a transdiagnostic cognitive behavioral therapy delivered through the CUIDA-TE app, focusing on enhancing emotion regulation in healthcare workers. It includes strategies from the Unified Protocol (UP) and Dialectical Behavior Therapy (DBT), and is interactive, providing contextual emotion regulation strategies based on participant-reported emotional intensity.	N/A
[206]	Sung Hoon Kang, Yunjin Lee, Nayoung Kim, Sang-Houn Ok, Pilsu Kim, Ok-Hyun Park, Da-Mi Kim, Yongwoo Jang, Hee-Jin Kim	2025	- Significant decrease in depression scores (GDS) - Significant increase in memory scores - Interaction effect between age and sex: females showed greater memory improvement and maintained attention scores; males experienced a decline in attention with no significant change in memory - Interaction effect between age and education: higher education associated with a protective effect against worse…	Artificial intelligence (AI) care calls, provided twice weekly, offering emotional support and cognitive engagement.	N/A
[207]	Brent D. Winslow, R. Kwasinski, Jeffrey Hullfish, Mitchell D Ruble, Adam T. Lynch, T. Rogers, Debra Nofziger, W. Brim, C. Woodworth	2022	- Significant reduction in symptoms of depression, anxiety, stress, and anger in the group using the mHealth application compared to the control group. - Improved therapy compliance with the mHealth application compared to CBT alone. - Feasibility of pairing data-driven mobile applications with CBT in vulnerable populations. - Large effect sizes for reduction in depression, anxiety, and stress in…	The intervention is the use of a mobile health (mHealth) application in conjunction with cognitive behavioral therapy (CBT) for military personnel. The mHealth application monitors physiological stress, alerts users to stress, guides them through stress reduction techniques, and communicates information to providers. It also includes features like stress event tracking, sleep metrics, emergency r…	- Means and SDs: Provided in tables (e.g., Table 2 for DASS scores) - n (pre/post/change): n = 10 per group; changes in symptoms over time - Effect estimates: Eta squared (η 2) values provided for various analyses - p-values: Provided for various statistical tests (e.g., p = 0.028 for therapy sessions) - CI: Not explicitly mentioned - Randomization/blinding details: Randomized controlled trial; t…
[208]	Victoria Amo, Falk Lieder	2024	- No significant posttest scores on mental health and well-being measures immediately after or 7 days post-intervention. - 15% lower increase in anxiety and 12% lower increase in struggle with anxiety in the treatment group compared to the control group when faced with real-life stress. - 7% higher tendency to align actions with values in the treatment group. - Sustained and increased positive ef…	InsightApp, a gamified ecological momentary intervention (EMI) that incorporates elements from evidence-based therapeutic approaches to strengthen metacognitive skills for coping with stress and anxiety, and promote value-congruent action.	- n (pre/post/change): n=228 (initial), n=197 (completion) - Effect estimates: 15% lower increase in anxiety, 12% lower increase in struggle with anxiety, 7% higher tendency to align actions with values - p-values: P=.009 (anxiety), P=.031 (struggle with anxiety), P=.002 (value-congruent action) - Randomization: Participants were randomly assigned to treatment or control group
[209]	Shadi Beshai, Christine Bueno, Mabel Yu, Justin R. Feeney, Adrian H. Pitariu	2020	The main findings of the study are that the Mind-OP program is effective in reducing anxiety symptoms and perceived stress among participants, and it also increases mindfulness, self-compassion, and nonattachment compared to a control condition.	Mind-OP: A brief self-guided online program combining mindfulness, self-compassion, and goal-setting exercises.	- n (pre/post): Intervention group = 227, Control group = 229 - Randomization: Randomized controlled trial - Not mentioned: Means, SDs, Effect estimates, p-values, CI, Blinding details
[210]	Julia Browne, T. Halverson, Roger Vilardaga	2021	The main findings of the study are that engagement with a digital therapeutic for smoking cessation fully mediates smoking outcomes in individuals with psychiatric illness. Specifically, the number of interactions with the app content was found to fully mediate reductions in cigarettes per day, suggesting that engagement is a critical mechanism of action for the Learn to Quit application.	The intervention is a digital therapeutic for smoking cessation designed for adults with psychiatric disorders, specifically the "Learn to Quit" application.	- Sample size: 62 adults - Outcome measure: Reductions in cigarettes per day - Statistical method: Preacher and Hayes bootstrap method - Average Causal Mediation Effect: .31 - p-value: .02 - Other statistics not mentioned
[211]	Ying Wang, Shi-Wei Li	2024	- Tension decreased significantly in the mindfulness group. - No significant difference between ChatGPT and mindfulness on emotional health. - Three themes identified: personal experience, attitudes, and future needs. - ChatGPT interactions reduced depression similar to mindfulness. - Potential for AI to replace mindfulness with cost savings. - Future integration of AI with conventional technique…	- Mindfulness group sessions - One-on-one interactions with ChatGPT 3.0	N/A
[212]	Ulrich Reininghaus, I. Paetzold, C. Rauschenberg, D. Hirjak, T. Banaschewski, A. Meyer-Lindenberg, J. Boehnke, B. Boecking, A. Schick	2023	- Reduced momentary stress reactivity - Reduced aberrant salience - Enhanced momentary resilience - Improved quality of life - No significant effect on self-reported psychological distress - Suggestive evidence of reduced observer-rated symptoms	The intervention is a transdiagnostic, compassion-focused, hybrid ecological momentary intervention (EMIcompass) delivered over 6 weeks, consisting of digital components via a smartphone app and face-to-face sessions with trained psychologists, including techniques such as breathing exercises, soothing imagery, and compassionate writing.	- Means and SDs: Provided in tables (e.g., Table 1: Basic socio-demographic and clinical characteristics at baseline) - n (pre/post/change): n=92 randomized participants; n=46 in each condition - Effect estimates: B values and d-type effect sizes provided for various outcomes (e.g., stress reactivity, aberrant salience, resilience) - p-values: Mentioned but not explicitly provided; statistical si…
[213]	Zhenzhen Wang, Mo Chen, Amy Hu, Shixing Feng, Stefan G. Hofmann, Xinghua Liu	2025	- Cognitive flexibility is a key mechanism underlying the effectiveness of mindfulness interventions for emotional distress. - Improvements in cognitive flexibility during the intervention significantly mediated reductions in emotional distress. - Specific cognitive flexibility measures, such as shifting attention away from affective aspects of positive stimuli and less avoidance of negative stim…	The intervention in the study is the Mindfulness Intervention for Emotional Distress (MIED) program, which includes 49 days of daily online self-help lessons and 8 weekly 2-hr online group sessions, combining elements of Mindfulness-Based Stress Reduction (MBSR) and the Unified Protocol for Transdiagnostic Treatment of Emotional Disorders.	- Randomization: Participants were randomly assigned to groups in both studies. - Sample sizes: Study 1: MIED group (N = 304), Control group (N = 303); Study 2: MIED group (N = 45), Control group (N = 44). - Dropout rates: Study 1: 34.60%; Study 2: 25.84% for questionnaires, 26.97% for behavioral tasks. - Statistical analyses: Independent sample t-tests, linear mixed models, mediation analyses us…
[214]	C. Stephenson, J. Jagayat, Anchan Kumar, Paniz Khamooshi, J. Eadie, A. Pannu, Dekel Meartsi, Eileen Danaee, Gilmar Gutiérrez, Ferwa Khan, Tessa Gizzarelli, C. Patel, E. Moghimi, Megan Yang, A. Shirazi, M. Omrani, Archana Patel, N. Alavi	2023	N/A	The intervention in this study is electronic cognitive behavioural therapy (e-CBT) for depression, delivered through a secure online platform with three levels of therapist interaction: e-CBT alone, e-CBT with phone/video calls, and e-CBT with pharmacotherapy. The e-CBT sessions focus on cognitive restructuring and behavioural activation techniques, with personalized feedback from care providers.	- Means: Not mentioned - SDs: SD = 5.45 for PHQ-9 scores - n (pre/post/change): Not mentioned - Effect estimates: Hedges' G = 0.86 - p-values: Not mentioned - CI: 95% confidence intervals - Randomization/blinding details: Participants and therapists blinded to treatment arm; random allocation by research assistant
[215]	Jingwei Jiang, Yang Yang	2025	- Significant improvements in all measured mental health outcomes (somatic symptoms, anxiety and insomnia, social dysfunction, and severe depression). - Significant main effects of time and group membership indicating overall symptom reduction and baseline differences. - Significant interaction effects showing greater reductions in psychological distress in the intervention group compared to the …	The intervention involves the use of two AI-integrated applications: GymBuddy, an AI-powered fitness and accountability app, and Elomia, an AI-based mental health chatbot. Participants used these applications for at least 20 minutes, three times a week, over a two-month period.	- Means and SDs: Provided in Table 1 - n (pre/post/change): 65 participants - Effect estimates: Not mentioned - p-values: Provided in Table 2 - CI: Not mentioned - Randomization/blinding details: Not explicitly mentioned
[216]	P. Hasking, Nigel Chen, V. Chiu, Nicole Gray, J. Gross, M. Boyes	2023	Improvements in emotion regulation and reductions in symptoms of psychological distress.	An online emotion regulation program designed to teach emotion regulation skills to university students.	N/A
[217]	R. Benzo, J. Hoult, C. Mcevoy, M. Clark, M. Benzo, Margaret F Johnson, P. Novotny	2022	- Significant and clinically meaningful improvement in physical and emotional QoL at 12 weeks. - Improvements in all CRQ domains, self-management, daily physical activity, sleep, and depression scores. - Sustained improvements at 24 weeks.	Remote patient monitoring with health coaching	- n (pre/post/change): Intervention group = 188, Control group = 187 - Effect estimates: Physical QoL change difference = 0.54 points (0.36–0.73), Emotional QoL change difference = 0.51 points (0.39–0.69) - p-values: P < 0.001 for both physical and emotional QoL changes - CI: Physical QoL = 0.36–0.73, Emotional QoL = 0.39–0.69 - Randomization/blinding details: Participants were randomized
[218]	M. Puzia, J. Huberty, Ryan Eckert, L. Larkey, R. Mesa	2020	- The Calm app was effective in reducing depression and anxiety symptoms in MPN patients, particularly for those with poor baseline Global Mental Health (GMH). - Participants with poorer baseline GMH experienced greater reductions in depression and anxiety symptoms. - Poorer initial GMH was associated with increases in sleep disturbance symptoms over time, but the Calm app did not significantly a…	The intervention is the use of a smartphone meditation app called Calm for 10 minutes daily for 4 weeks.	- Means and SDs: Provided in tables for baseline clinical characteristics. - n (pre/post/change): N = 80; pre-post changes in PROMIS scores. - Effect estimates: Cohen's d effect sizes provided in tables. - p-values: Provided in tables for statistical significance. - CI: Not explicitly mentioned. - Randomization/blinding details: Not explicitly mentioned.
[219]	A. Roy, Elizabeth A. Hoge, P. Abrante, Susan Druker, Tao Liu, J. Brewer	2021	- The app-delivered mindfulness training (MT) program significantly reduced anxiety in individuals with generalized anxiety disorder (GAD) compared to the control group at 2 months. - Increases in mindfulness (nonreactivity) mediated decreases in worry, which in turn mediated reductions in anxiety. - The study demonstrated clinical efficacy with a number needed to treat (NNT) of 1.6, indicating a…	The intervention is an app-delivered Mindfulness Training (MT) designed to target anxiety through mechanisms like reinforcement learning, delivered via a mobile application with 30 modules over 2 months.	The study uses a randomized controlled trial design with a 1:1 randomization scheme. Statistical analyses include median changes, IQR, p-values, and 95% CI. Effect sizes are calculated using Cohen's criteria. Bonferroni correction is applied for multiple comparisons. Mediation analysis provides direct and indirect effects with SEs and p-values. NNT is calculated as 1.6. Blinding was applied to th…
[220]	Yannik Terhorst, Tim Kaiser, Eva-Lotta Brakemeier, Isaac Moshe, Paula Philippi, P. Cuijpers, Harald Baumeister, Lasse B. Sander	2024	- Unguided IMIs are effective for subthreshold to mild depression with no substantial patient-by-treatment interaction. - Heterogeneity of treatment effects increases with baseline depression severity, indicating different responses in more severe cases. - Baseline severity is a significant factor associated with HTE. - Medium effect size favoring IMIs, with no significant difference between guid…	Internet- and mobile-based interventions (IMIs) for depression, which include web-based programs with segmented modules (e.g., psychoeducation, problem-solving, activity activation) and cognitive behavioral therapy (CBT), with varying levels of human support (unguided to guided).	- Sample size: 19,758 participants across 102 RCTs - Effect size (ES): Medium ES favoring IMI, g = -0.56 (95% CrI, -0.46 to -0.66) - Guided vs. Unguided IMIs: Guided IMI ES = -0.62 (95% CrI, -0.50 to -0.75), Unguided IMI ES = -0.57 (95% CrI, -0.24 to -0.91) - Baseline severity association: β = -0.26 (95% CrI, -0.17 to -0.36) - Interaction between guidance and baseline severity: β = -0.24 (95% CrI…
[221]	M. Danieli, Tommaso Ciulli, Seyed Mahed Mousavi, G. Silvestri, Simone Barbato, Lorenzo Di Natale, G. Riccardi	2022	- Initial differences at baseline (T1) but no significant differences between groups at T2 and T3. - Group 2 showed significant improvements in stress and well-being within the group. - General worsening trend in stress levels from T2 to T3, with a significant increase in Group 2. - Higher satisfaction and perceived usefulness in Group 2. - No significant differences between mHealth app alone and…	The intervention in the study is the use of TEO, a mobile personal health care agent with conversational AI, which engages patients in conversations and provides therapeutic exercises and suggestions to manage stress and anxiety. Additionally, traditional cognitive behavioral therapy (CBT) is used as a comparator.	- Means and SDs: Not mentioned in the abstract. - n (pre/post/change): Not mentioned in the abstract. - Effect estimates: Not mentioned in the abstract. - p-values: Not mentioned in the abstract. - CI: Not mentioned in the abstract. - Randomization/blinding details: Participants were randomly assigned to groups using a random generator of numbers. Blinding details are not explicitly mentioned.
[222]	M. Knight, E. Lyrtzis, C. Fourrier, N. Aboustate, E. Sampson, H. Hori, Micah Cearns, J. Morgan, C. Toben, B. Baune	2021	- Significant improvement in psychosocial function. - Reduction in symptom severity. - Improvement in self-reported cognition. - Improvement in social-cognition. - Efficacy of multi-domain cognitive training in improving psychosocial functioning. - Improvements in global psychosocial functioning and across specific domains. - Significant improvements in cognitive, emotional, and social-cognitive …	The intervention is the Cognitive and Emotional Recovery Training for Depression (CERT-D), a cognitive, emotional, and social-cognitive training program designed to improve psychosocial function in individuals with MDD. It involves repeated mental exercises across cognitive, emotional, and social domains, conducted over an 8-week period with 2 hours of training per week.	- Sample size: N = 112 - Randomization: Single-blinded, randomized, controlled trial - Statistical analysis: Repeated measures ANOVAs - Power analysis: Statistical power of 89% (1β = 89) with an estimated effect of d = 0.05 - Means and SDs: Provided in the table at the end of the paper - p-values: Provided in the table at the end of the paper - CI: Not mentioned
[223]	L. Brinkhof, Richard Ridderinkhof, J. M. Murre, H. Krugers, S. Wit	2023	N/A	- The intervention is a metacognitive self-help intervention (MCSI) aimed at facilitating goal striving through the gradual automatization of efficient routines. - It is based on insights from health and social psychology, as well as clinical psychology. - The intervention involves multiple sessions with different questionnaires. - It includes techniques from behavioral activation treatment. - Pa…	N/A
[224]	F. A. Dietel, Raphael Rupprecht, Alexander Mohamed Seriyo, Malte Post, Bastian Sudhoff, Jacqueline Reichart, Matthias Berking, Ulrike Buhlmann	2024	- The active intervention improved negative and positive interpretation biases (OR = 0.35 and OR = 2.40, respectively). - The active intervention improved symptom measures (d = 0.52–0.87). - The active control training showed attenuated changes in interpretation biases and symptom measures. - The active intervention was rated positively for acceptability and usability. - The findings provide init…	The intervention is a smartphone-based Cognitive Bias Modification program integrated within the Affect Regulation Training (ART, i.e., CBM-ART), which includes psychoeducation, a quiz, and CBM-ART, referred to as "Mindgames."	- n (pre/post/change): Active intervention (n = 40), Active control (n = 36), Waitlist (n = 25) - Effect estimates: OR = 0.35 (negative interpretation bias), OR = 2.40 (positive interpretation bias); d = 0.52–0.87 (symptom measures for active intervention), d = 0.26–0.91 (symptom measures for active control) - Randomization/blinding details: Randomized-controlled crossover trial
[225]	Ángel Enrique, Nora Eilert, Rebecca Wogan, Caroline Earley, Daniel Duffy, Jorge E. Palacios, L. Timulak, D. Richards	2021	- Significant improvements in cognitive reappraisal skills (ERQ-A) were observed in the iCBT group compared to the control group. - Cognitive reappraisal partially mediated the reductions in depression and anxiety symptoms. - No significant effects were observed for expressive suppression (ERQ-S) or positive beliefs about rumination (PBRS-A).	Internet-delivered Cognitive-Behavioral Therapy (iCBT) using 'Space from Depression', 'Space from Anxiety', and 'Space from Depression and Anxiety' programs developed by SilverCloud Health, supported by Psychological Wellbeing Practitioners (PWPs).	- Means: Not explicitly provided in the text. - SDs: Not explicitly provided in the text. - n (pre/post/change): Not explicitly provided in the text. - Effect estimates: b = 1.83 for ERQ-A; b = 0.31 for depression; b = 0.27 for anxiety. - p-values: p = .026 for ERQ-A; p = 0.043 for depression; p = 0.057 for anxiety. - CI: 95% CI 0.22-3.44 for ERQ-A. - Randomization/blinding details: Not explicitl…
[226]	T. Ownsworth, S. Chambers, Stephanie Jones, G. Parker, Joanne F. Aitken, M. Foote, L. Gordon, D. Shum, Julia Robertson, Elizabeth Conlon, M. Pinkham	2023	N/A	The Making Sense of Brain Tumour program delivered via videoconferencing (Tele‐MAST)	N/A
[227]	Larissa Vieira, Déborah Marques, L. Melo, Rodrigo C Marques, K. Monte-Silva, A. Cantilino	2020	The main findings of the study are that anodal online tDCS over the left ventrolateral prefrontal cortex (lVLPFC) with the cathode over the contralateral supraorbital area (cSOA) diminished the ability to downregulate negative emotions via reinterpretation in healthy individuals, contrary to expectations based on previous studies with different montages and tasks.	Transcranial direct current stimulation (tDCS) applied over the left ventrolateral prefrontal cortex (lVLPFC) with the cathode over the contralateral supraorbital area (cSOA).	- Means and SDs: Anodal group: 4.10 ± 0.77; Sham group: 3.06 ± 0.72 - n (pre/post/change): Anodal: 11; Cathodal: 14; Sham: 11 - Effect estimates: Not explicitly mentioned - p-values: ρ = 0.004 for anodal vs. sham group - CI: Not mentioned - Randomization/blinding details: Double-blind (blinding for subjects and outcome assessors, without blinding assessment)
[228]	J. Moskowitz, K. Jackson, M. Freedman, V. Grote, I. Kwok, S. Schuette, E. Cheung, E. Addington	2022	The main finding is that positive emotion does not mediate the impact of the MARIGOLD intervention on depression in participants with elevated depressive symptoms.	MARIGOLD (Mobile Affect Regulation Intervention with the Goal of Lowering Depression)	N/A
[229]	C. Gould, Chalise Carlson, A. Alfaro, Christina F. Chick, M. Bruce, V. Forman-Hoffman	2021	- The Meru Health Program (MHP) significantly increased mental health quality of life (QoL) and decreased loneliness among middle-aged and older adults with depression symptoms. - Increases in mindfulness were associated with improved mental health QoL and reduced loneliness. - The improvements in mental health QoL were sustained when including post-COVID-19 enrollees, but the decrease in lonelin…	The Meru Health Program (MHP), a 12-week multicomponent mobile app-delivered intervention that is therapist-supported and incorporates mindfulness and cognitive behavioral interventions to decrease depression and anxiety. It is delivered in a group format with opportunities for social support through therapist-moderated discussions and covers topics such as sleep difficulties, relationships, self…	- Means and SDs: Table 1 provides participant characteristics, including means and SDs for age, education, PHQ-9 scores, and UCLA Loneliness Scale scores. - n (pre/post/change): 42 participants enrolled pre-COVID-19; 8 enrolled post-COVID-19. 45 completed the 12-week MHP. - Effect estimates: η2 = 0.25 for QoL increase; η2 = 0.13 for loneliness decrease; η2 = 0.12 for QoL increase in combined samp…
[230]	Judith T. Moskowitz, Kathryn L Jackson, P. Cummings, E. Addington, Melanie Freedman, Jacquelyn Bannon, Cerina Lee, T. Vu, A. Wallia, Lisa R Hirschhorn, John T. Wilkins, Charlesnika Evans	2024	- Significant improvement in anxiety for immediate intervention group. - No significant between-group differences in other wellbeing outcomes. - Participants who completed all five weeks of the intervention showed significant improvements in positive affect. - Greater improvements in positive affect for those with poorer wellbeing at baseline. - Effectiveness for those with higher burnout and poo…	PARK (Positive Affect Regulation sKills) - an online self-guided positive affect regulation intervention delivered over 5 weeks, covering 8 skills targeting positive affect.	- Means and SDs: Provided in the text and tables for various outcomes like anxiety and positive affect. - n (pre/post/change): N = 554 healthcare workers; specific numbers for pre/post/change are provided in the text and tables. - Effect estimates: Cohen's d effect sizes are calculated for differences in change across time between groups. - p-values: Provided for various outcomes, e.g., p = .003 …
[231]	Abbas Edalat, Ruoyu Hu, Zeena Patel, Neophytos Polydorou, Frank Ryan, Dasha Nicholls	2025	- Significant improvements in wellbeing with large effect size (r=0.92). - Significant improvements in self-compassion with large effect size (r=0.93). - Significant improvements in use of self-enhancing humour with large effect size (d=0.80). - Significant improvements in emotion regulation with large effect size (d=0.87). - Improvements in psychological capital with moderate effect size (d=0.56…	The intervention is the Self-Initiated Humour Protocol (SIHP), a self-administrable laughter intervention conducted over 8 weeks with adult participants. It involves daily practice with an emotionally intelligent chatbot and a personalized child avatar in virtual reality, embedded within the Self-Attachment Technique (SAT).	- Means: - PERMA: Pre-test median=6.69, Post-test median=8.38, Follow-up median=7.94 - HSQ: Pre-test median=35.0, Post-test median=43.0, Follow-up median=42.0 - ERQ: Pre-test median=4.50, Post-test median=5.67, Follow-up median=5.83 - SOCS-S: Pre-test median=71.0, Post-test median=85.0, Follow-up median=84.0 - CPC-12R: Pre-test median=55.0, Post-test median=61.0, Follow-up median=60.0 - SDs: - PE…
[232]	Malvika Godara, Tania Singer	2024	- Both interventions (socio-emotional dyadic and attention-focused mindfulness) showed significant reductions in rumination and increases in psychological flexibility. - Socio-emotional dyadic practice uniquely increased affective control, while attention-focused mindfulness practice uniquely reduced worry. - Mediation analyses did not find significant indirect effects, but moderation analyses re…	- Attention-focused mindfulness (MB): Daily 12.5-minute mindfulness exercises focused on present-moment awareness and interoceptive body awareness, performed individually. - Socio-emotional dyadic (SE): Daily 12.5-minute practice called Affect Dyad, performed with a partner, aiming to promote care, compassion, and acceptance of emotional states.	- Randomization: Participants were randomized parallelly in blocks using computer-generated numbers with 1:1:1 allocation. - Statistical Analysis: Linear mixed models and mediation models were used. - Effect Estimates: - Rumination: β SE = -0.03, p = 0.02; β MB = -0.05, p < 0.001 - Psychological Flexibility: β SE = 0.10, p < 0.001; β MB = 0.12, p < 0.001 - Affective Control: β SE = 0.04, p = 0.03…
[233]	S. U. Hamdani, Azza Warraitch, N. Suleman, Naila Muzzafar, F. Minhas, A. Nizami, S. Sikander, Beverly A. Pringle, H. Hamoda, Duolao Wang, A. Rahman, L. Wissow	2020	N/A	The intervention is the adapted School Mental Health Program (SMHP) that uses technology to facilitate training, designed to promote socioemotional well-being of children in public schools in rural Pakistan.	N/A
[234]	L. Lengua, Stephanie F. Thompson, R. Calhoun, Robyn B. Long, C. Price, I. Kantrowitz-Gordon, Lisa Shimomaeda, P. Nurius, L. F. Katz, Jessica A Sommerville, Cathryn Booth-LaForce, A. Treadway, Alina Metje, Dannielle Whiley, Natasha Moini	2023	- The prenatal well-being intervention reduced depressive symptoms during pregnancy and improved maternal RSA and infant cortisol levels. - The postpartum parenting intervention reduced maternal anxiety and improved responsive parenting, leading to increased infant effortful control. - Brief mindfulness-based interventions can promote maternal and infant mental health in low-income settings, but …	- Prenatal mindfulness-based stress-management program adapted from MBCP - Postpartum mindfulness-based stress-management program - Postpartum parenting program infused with mindfulness practices (SEACAP)	Means and SDs for maternal and infant outcome variables are reported in Tables 4 and 5. Regression coefficients for intervention effects are presented in Table 6. No specific effect estimates, p-values, or confidence intervals are provided for meta-analysis. Randomization/blinding details are not mentioned.
[235]	María Guadalupe Mora Álvarez, Britta K. Hölzel, Benno Bremer, Maximilian Wilhelm, Elena Hell, Ebru Ecem Tavacioglu, Kathrin Koch, A. Torske	2023	- Reduction in perceived stress and anxiety levels - Improvements in overall reaction time during the attention network test (ANT) - Increased brain activity in the superior frontal gyrus, posterior cingulate cortex, and right hippocampus - Increased fractional anisotropy in the right uncinate fasciculus - Correlations between reduced stress/anxiety and increased brain activity - Insights into th…	The intervention in this study is a 31-day web-based Mindfulness Meditation Training (MMT) based on the Mindfulness-Based Stress Reduction (MBSR) program, compared to an active control Health Training (HT) program.	- Means: Not explicitly mentioned - SDs: Not explicitly mentioned - n (pre/post/change): Not explicitly mentioned - Effect estimates: Cohen's d = -1.30 for trait anxiety; Cohen's d = 1.46 for flow experience - p-values: p = 0.02 for trait anxiety; p = 0.004 for flow experience; p = 0.03 for stress levels - CI: Not mentioned - Randomization/blinding details: Participants were assigned to MMT or HT…
[236]	F. R. Kosasih, Vanessa Tan Sing Yee, S. H. Y. Toh, Oliver Sündermann	2023	- Both the intervention and active control groups showed significant improvements in anxiety and depressive symptoms. - The intervention group showed further improvements in anxiety symptoms from post-intervention to follow-up. - Engagement with the mHealth app predicted lower anxiety and depressive symptoms, mediated by psychological mindedness. - CBT-based mHealth programs can reduce anxiety an…	The "Intervention" in the study is a 2-week "Anxiety and Worry" programme within the Intellect mHealth application, based on cognitive-behavioral therapy (CBT) principles. It includes daily activities such as psychoeducation on negative core beliefs and thought patterns, coping mechanisms, and problem-solving techniques, structured into short sessions.	- Means and SDs: Provided in Table 5 for GAD-7, PHQ-9, and PMS at baseline, post-intervention, and follow-up. - Effect estimates: Significant main effects of time for anxiety and depressive symptoms; no significant time by condition interactions. - p-values: Mixed ANOVA p-values for anxiety and depressive symptoms; p-values for mediation analyses. - CI: 95% CI for mediation effects. - Randomizati…
[237]	Merav Catalogna, Nira Saporta, Bar Nathansohn-Levi, T. Tamir, Ariel Shahaf, S. Molcho, Shai Erlich, Shahar Shelly, Amir Amedi	2025	- Significant reduction in proinflammatory mediators (TNF-α, IL-17, IL-23, MCP-1, IFN-γ, and IL-12). - Improved psychological outcomes: reduced depression and situational anxiety, enhanced resilience and well-being. - Enhanced fronto-limbic connectivity, with the insula as a key hub mediating psychological and immunological changes. - Sustained effects over a three-week follow-up period.	The intervention is the RMPY-008 mobile application, which includes two main components: (1) psychological interventions adapted from CBT, ACT, MBSR, MBCT, guided imagery, psychoeducation, and attention training; (2) virtual spatial navigation exercises based on sensorimotor integration and visual masking. The app provides a structured daily treatment protocol for 21 days.	- Means and SDs: Provided in the text for psychological measures (e.g., CES-D, STAIS-5, BRCS, MHC-SF) and cytokine levels (e.g., TNF-α, IL-17, IL-23, MCP-1, IFN-γ, IL-12). - n (pre/post/change): 103 participants; 51 in the test group, 32 in the control group. - Effect estimates: β values provided for changes in psychological measures and cytokine levels. - p-values: Provided for changes in psycho…
[238]	Lisa Beatty, Emma Kemp, J. Turner, P. Butow, D. Milne, P. Yates, S. Lambert, A. Wootten, B. Koczwara	2021	- Age moderates emotional functioning and general distress in younger participants at T3 and cognitive functioning in older participants at T1. - Gender moderates helplessness/hopelessness, emotional functioning, and cognitive avoidance at T1, with men benefiting more. - Monitoring information-processing style moderates cancer distress and anxious preoccupation at T3, with higher monitors benefit…	Finding My Way (FMW), a self-directed web-based psychosocial program for newly diagnosed curatively treated cancer patients.	N/A
[239]	K. Lopez, S. Salvy, C. Fink, J. Werner, C. Wee, Elizabeth Hegedus, Janelle Gonzalez, D. Fox, A. Vidmar	2021	- Baseline demographics and psychosocial characteristics (depressive symptoms, executive functioning deficits) were not predictors of engagement. - The control arm had the highest engagement rate (83%). - Hispanic ethnicity was predictive of higher engagement in the control arm. - Family involvement was associated with greater engagement.	- AppCoach: An app-based weight loss intervention with parental involvement. - AppAlone: An app-based weight loss intervention without parental involvement. - Control: A standard in-clinic model for weight loss.	- p-values: - Baseline self-reported depressive symptoms: p = 0.244 - Deficits in EF: p = 0.34 - Engagement comparison: p = 0.02 - Engagement percentages: - Control: 83% - AppCoach: 63.5% - AppAlone: 22.5% - Clinical Trial Registration number: NCT03500835
[240]	A. E. Isham, Adriana del Palacio-Gonzalez, B. Dritschel	2022	- Participants in the MBSR condition showed significant increases in non-reactivity and cognitive reappraisal compared to the waitlist-control condition. - Non-reactivity increased regardless of memory retrieval mode, while cognitive reappraisal increased specifically in response to involuntary memories. - The study provides preliminary evidence for the effectiveness of online MBSR in improving e…	The intervention is an online mindfulness-based stress reduction (MBSR) program delivered by Palouse Mindfulness, based on Kabat-Zinn's 8-week mindfulness training. It includes practices such as body scan, guided sitting meditation, mindful yoga, and others.	- Means and SDs: Provided in Tables 2 and 5 - Effect estimates: d = 1.04 for non-reactivity, d = 0.41 for cognitive reappraisal - p-values: p = .010 for non-reactivity, p = .051 for cognitive reappraisal - CI: Provided in text and tables - Randomization/blinding details: Randomized controlled trial, no detailed blinding information
[241]	C. Schillings, Dominik Meißner, Benjamin Erb, Dana Schultchen, Eileen Bendig, O. Pollatos	2023	N/A	The intervention is a three-week chatbot-based intervention using ELME, which aims to reduce stress and improve interoception and mindfulness. It involves two daily sessions via smartphone, with contents based on mindfulness-based stress reduction, stress management, Acceptance and Commitment Therapy, and heartbeat perception exercises.	- Means: Not mentioned - SDs: Not mentioned - n (pre/post/change): N = 130 participants (n = 65 in the intervention group, n = 65 in the control group) - Effect estimates: Assuming a small effect size of f = 0.15 (consistent with d = 0.30) - p-values: Significance level for all analyses will be p ≤ 0.05 - CI: Not mentioned - Randomization/blinding details: Randomized controlled trial with a paral…
[242]	Ru Ying Cai, Christopher J. Edwards, Abigail M. A. Love, Lydia Brown, Vicki Gibbs	2024	- Significant improvements in self-compassion, emotion regulation, mental health, and psychological well-being among autistic adults. - The program was found to be feasible and accepted by participants. - Approximately half of the participants experienced adverse reactions (backdraft) associated with self-compassion practices.	The intervention is a self-guided online self-compassion program for autistic adults, co-produced with autistic individuals and including live-experiences videos.	- Means: Mage = 45.28, SDage = 11.92 - SDs: SDage = 11.92 - n (pre/post/change): n = 39 - Effect estimates: Not mentioned - p-values: Not mentioned - CI: Not mentioned - Randomization/blinding details: Not mentioned
[243]	N. Zainal, M. Newman	2024	- Machine learning models can identify which clients with GAD benefit from MEMI vs. SM. - Higher GAD severity predicts more GAD improvement but less EF improvement. - Elevated PC, inhibitory dyscontrol, and verbal dysfluency predict better improvement in most outcomes. - Greater set-shifting and TM predict stronger improvements in GAD symptoms and TM. - Older age predicts more alleviation of GAD …	Mindfulness ecological momentary intervention (MEMI) and self-monitoring app (SM)	N/A
[244]	Alan C. Y. Tong, Kent T. Y. Wong, Wing W. T. Chung, Winnie W. S. Mak	2024	- Significant improvements in behavioral intentions and mental health literacy. - Improvements in self-care behaviors, mindfulness, depressive symptoms, overall well-being, and positive emotions after 10 days. - Lack of sustained improvements at 1-month follow-up.	A rule-based, topic-specific chatbot intervention consisting of 10 sessions targeting stress management, emotion regulation, and value clarification, delivered over 10 days with a 7-day free-access period.	- Means: Not mentioned - SDs: Not mentioned - n (pre/post/change): n=140 (chatbot group), n=145 (waitlist control group) - Effect estimates: Cohen d values provided for several outcomes - p-values: P<.001 for behavioral intentions, P=.02 for mental health literacy, P<.001 for self-care behaviors, P<.001 for mindfulness, P=.004 for depressive symptoms, P=.02 for overall well-being, P=.004 for posi…
[245]	Fallon R. Goodman, A. Peckham, Elizabeth T. Kneeland, Alexandria M Choate, Katharine E. Daniel, C. Beard, T. Björgvinsson	2023	- Patients increased use of engagement strategies (reappraisal, acceptance) and decreased use of disengagement strategies (expressive suppression) and cognitive perseveration (experiential avoidance, rumination) in the first 7 treatment days. - Decreased use of experiential avoidance predicted next-day changes in distraction and suppression use. - Steeper rates of decreased suppression use predic…	The intervention was a partial hospitalization program rooted in cognitive behavioral principles, incorporating skills from CBT and DBT manuals. It was not specified as being AI-delivered.	- N = 364 - Mage = 34.6 years - Gender: 60% female - Ethnicity: 85% non-Hispanic White - No specific means, SDs, effect estimates, p-values, or CI mentioned - No randomization or blinding details mentioned
[246]	Clara Aguiar, Cláudia Oliveira, Marina Monteiro, Alexandra Paiva, João Salgado	2024	N/A	Focusing sessions, which involve creating a working distance and reassigning meaning as mechanisms of emotion regulation.	N/A
[247]	Santiago Papini, F. Chi, Alejandro Schuler, D. Satre, V. Liu, S. Sterling	2022	- Brief intervention (BI) was effective in reducing unhealthy drinking behaviors in the non-depressed subgroup. - BI did not have a significant effect on the depressed subgroup. - Differences in effectiveness between subgroups were not statistically significant. - Further research is needed to understand BI's impact on patients with depression.	A brief intervention (BI) for unhealthy alcohol use	- n: 312,056 - Effect estimates: Non-depressed subgroup (-0.41 to -0.05), Depressed subgroup (-0.33 to -0.01) - p-values: Non-depressed subgroup (all ps < .003), Depressed subgroup (all ps > .28), Differences between subgroups (all ps > .44) - Not mentioned: Means, SDs, CI, Randomization/blinding details
[248]	Usue de la Barrera, Silvia Postigo-Zegarra, Estefanía Mónaco, J. Gil-Gómez, Inmaculada Montoya-Castilla	2021	Not mentioned (the paper is a study protocol and does not include main findings)	The intervention is a serious game called emoTIC, designed to promote socioemotional learning and mental health based on the Mayer and Salovey emotional intelligence model. It consists of four modules with eight activities each, focusing on emotional perception, facilitation and emotional understanding, stress management, and emotional regulation. The game is accessible on various devices and is …	N/A
[249]	V. Kaldo, N. Isacsson, E. Forsell, P. Bjurner, F. B. Abdesslem, M. Boman	2021	- The Balanced Accuracy for predicting treatment success or failure was significantly better than chance, ranging from 56% to 77%. - Predictive power increased when data from treatment weeks was cumulatively added to baseline data. - Machine learning algorithms outperformed a previous predictive algorithm used in an Adaptive Treatment Strategy.	Internet-delivered Cognitive Behavioural Therapy (ICBT) with adaptive treatment strategies using machine learning algorithms	N/A
[250]	Patricia Gual-Montolio, C. Suso‐Ribera, A. García-Palacios, D. Castilla, I. Zaragozá, J. Bretón-López	2023	N/A	The intervention is an app-based system called "My EMI, Emotional Well-being" that provides personalized ecological momentary interventions (EMIs) using brief, evidence-based transdiagnostic CBT digital content, in conjunction with a self-applied online transdiagnostic treatment. Additional support includes short phone calls or episodic videocalls if needed.	N/A
[251]	Sofia Magalhães, L. Carvalhais, Patrícia Oliveira, Cátia Francisco, Cristina Mourisco, Teresa Leal, Teresa Limpo	2023	- The daily MBP showed lower expressive suppression and stress symptoms, as well as higher life satisfaction compared to the other groups. - Both MBP groups reported greater cognitive reappraisal than the control group. - The effects of MBPs on emotion regulation were moderated by gender, age, and baseline expressive suppression. - MBPs can serve as a broad preventive strategy for promoting psych…	- Daily MBP group: One 45-min session per week for 16 weeks + four 5-min sessions per week. - Weekly MBP group: One 45-min session per week for 16 weeks. - Active control group: Restructured "Slowly but Steadily" program for 8 weeks. - Program used: "Be + HAPPI(ly)" for MBPs; "Slowly but Steadily" for control.	- Means and SDs: Provided in Table 1 on page 6. - Effect estimates: Indicated by significant p-values for various outcomes (e.g., p = 0.03 for stress and life satisfaction). - p-values: Provided for several comparisons (e.g., p = 0.03 for stress and life satisfaction). - CI: Not explicitly mentioned in the text. - Randomization/blinding details: Not mentioned in the text.
[252]	Panagiotis Fatouros, Charalambos Tsirmpas, Dimitrios Andrikopoulos, Sharon Kaplow, Konstantinos Kontoangelos, Charalabos Papageorgiou	2025	- Significant reductions in depressive and anxiety symptoms in the intervention group compared to the control group. - Medium-to-large effect sizes for symptom reduction. - Effective for participants with clinically significant depression and anxiety. - High engagement and adherence. - Robust efficacy for participants meeting clinical thresholds for MDD and GAD.	The intervention is a digital data-driven therapeutic that integrates wearable sensor data with a mobile app to deliver personalized CBT-based interventions, incorporating mindfulness, biopsychology, and positive psychology. It is structured as a 16-week program with weekly check-ins and includes exercises, journaling, and educational content.	- Means: PHQ-9 baseline = 12.46 (experimental), 12.30 (control); GAD-7 baseline = 10.39 (experimental), 9.88 (control) - SDs: PHQ-9 baseline = 0.53 (experimental), 0.44 (control); GAD-7 baseline = 0.43 (experimental), 0.44 (control) - n (pre/post/change): Experimental group = 100; Control group = 100; Mean change in PHQ-9 = -5.61; Mean change in GAD-7 = -5.21 - Effect estimates: r = 0.64 (PHQ-9),…
[253]	Karina Grunewald, Savannah Minihan, Jack L. Andrews, Annabel Songco, Sarah-Jayne Blakemore, A. Chau, Jaimee Fischer, Elaine Fox, Alba Bruggeman Nelissen, William Raffe, Matthew Richards, A. Werner-Seidler, Susanne Schweizer	2025	- Participants in the gamified training group engaged in more training sessions. - Both training groups showed improvements in affective control performance and reductions in interpretation bias and rumination. - The reduction in rumination persisted at 1-month follow-up.	The intervention is a novel gamified cognitive training program called the Social Brain Train (SBT), which is compared to a standard non-gamified affective control training program (AffeCT). The program involves 12 days of training and focuses on improving affective and cognitive control performance and reducing interpretation bias and rumination tendencies.	N/A
[254]	C. McLean, Allison K. Ruork, M. Ramaiya, A. Fruzzetti	2023	- Brief internet-based skills training programs for emotion regulation were feasible and acceptable, with a 91.9% completion rate. - All participants showed significant decreases in emotion regulation problems over time, but improvements did not vary by condition. - Participants with higher PTSD symptoms in the Change condition had greater increases in positive affect. - All three brief internet-…	- Skill training on accepting emotions - Skill training on changing emotions - Stress psychoeducation (control)	- n: 156 - Randomization: Participants were randomized to receive one of three brief internet-based trainings. - Not mentioned: Means, SDs, effect estimates, p-values, CI, blinding details.
[255]	A. Areias, Dora Janela, R. Moulder, M. Molinos, Virgílio F. Bento, Carolina Moreira, Vijay Yanamadala, F. Correia, Fabíola Costa	2024	- Similar improvements in pain response and mental health outcomes were observed in both AI-supported and control groups. - Higher completion rates were observed in the AI-supported group. - Patient engagement and satisfaction were consistent and high in both groups. - Intervention-related adverse events were rare and similar in both groups. - The study supports the feasibility and safety of scal…	The intervention in this study is the use of a digital care program (DCP) supported by an artificial intelligence (AI) tool to assist physical therapists in patient care management, particularly in monitoring and decision-making.	- Pain response rate: IG 64%, CG 63%, p = 0.399, effect size = 0.01 - Anxiety mean change: IG -4.0 (95%CI -4.2; -3.7), CG -4.1 (95%CI -4.4; -3.9), p = 0.928, effect size = -0.04 - Depression mean change: IG -4.0 (95%CI -4.3; -3.7), CG -4.7 (95%CI -5.1; -4.3), p = 0.187, effect size = -0.30 - Completion rate: IG 79.9%, CG 70.1%, p < 0.001 - Satisfaction: IG 8.76/10 (SD 1.75), CG 8.60/10 (SD 1.76),…
[256]	M. Day, Marcia A Ciol, M. E. Mendoza, Jeffrey J Borckardt, D. Ehde, Andrea K Newman, J. Chan, Sydney A Drever, Janna L Friedly, John W. Burns, Beverly E. Thorn, Mark P. Jensen	2024	- Similar medium-to-large effect size improvements in pain interference across CT, BA, and MM. - Treatment-related gains maintained at 3- and 6-month follow-ups. - No significant differences between groups in most outcomes, except for sleep disturbance where BA improved more than MM. - Treatments can be considered interchangeable for pain management. - Potential for streamlined delivery in variou…	- Cognitive Therapy (CT): Focuses on cognitive restructuring techniques to identify and challenge negative thoughts and behaviors related to pain. - Behavioral Activation (BA): Aims to reduce unhelpful behaviors and increase goal-directed behavior by setting effective goals and pacing activities. - Mindfulness Meditation (MM): Trains participants in Shamatha and Vipassana meditation to enhance mi…	- Study Design: Three-group parallel, single-blind randomized clinical trial - Randomization: Covariate-adaptive randomization scheme - Primary Outcome: Pain interference - Secondary Outcomes: Pain intensity, physical function, mood, depressive symptoms, anxiety, sleep disturbance, pain medication use, healthcare utilization - Statistical Methods: ANOVA, effect size calculations, 95% confidence i…
[257]	D. Crivelli, M. Balconi	2021	- Both young and elderly participants showed improvement in executive control and reduction in perceived stress levels. - Young participants improved in EEG markers of attention regulation. - Elderly participants improved in EEG markers of affective regulation and reduced subclinical depressive symptoms.	A mindfulness protocol supported by a wearable neurofeedback device, involving breathing awareness practices with real-time neurofeedback.	N/A
[258]	P. Cummings, A. Petitclerc, J. Moskowitz, D. Tandon, Y. Zhang, L. A. MacNeill, N. Alshurafa, S. Krogh-Jespersen, J. Hamil, A. Nili, J. Berken, W. Grobman, Anand Rangarajan, L. Wakschlag	2022	- Participant adherence to protocols was 67% for EMAs and 52% for ECG bio-sensors. - Higher baseline negative affect significantly predicted lower adherence to both protocols. - Women engaged on average with 42% of content they received. - Women with higher annual household income were more likely to engage with more of the intervention content. - Tailoring technical protocols could improve uptak…	The intervention is the "Wellness-for-Two (W-4-2)" study, which uses ecological momentary assessment (EMA) and wearable electrocardiograph (ECG) sensors to detect physiological stress and personalize the intervention. It is a randomized trial evaluating stress-related alterations during pregnancy and their effect on infant neurodevelopmental trajectories.	- Adherence to protocols: 67% for EMAs, 52% for ECG bio-sensors - Engagement with intervention content: 42% on average - Higher baseline negative affect significantly predicted lower adherence - Women with higher annual household income engaged more with content - No other statistical details (means, SDs, n, effect estimates, p-values, CI, randomization/blinding) are provided.
[259]	D. Sönmez, E. B. Yıldız, T. R. Jordan	2025	- Significant improvements in mental health symptoms and working memory. - Communication and attention switching significantly impact scores. - Program shows promise in improving mental health by addressing attention switching and communication.	An online social cognitive training program	- n (pre/post/change): Experimental group = 16, Control group = 20 - p-values: Main effect of time and group < 0.5, Interaction of time and group > 0.05 - Other statistics (means, SDs, effect estimates, CI, randomization/blinding details): Not mentioned
[260]	S. Galluzzi, M. Lanfredi, Davide Vito Moretti, Roberta Rossi, S. Meloni, Evita Tomasoni, Giovanni B. Frisoni, Alberto Chiesa, M. Pievani	2024	- Significant improvements in verbal memory, attention and executive functions, interoceptive awareness, and rumination from pre-MBI to post-MBI and at the 6-month follow-up. - Medium effect sizes for some measures, indicating a notable impact of the intervention. - Significant changes in EEG patterns: decrease in alpha1 and increase in alpha2, correlating with cognitive and psychological improve…	- Mindfulness-Based Cognitive Approach for Seniors (MBCAS) - Delivered via web-based videoconferencing - Includes body scan, sitting meditation, and hatha yoga practices - Psycho-education on stress management, emotional regulation, and self-care - Encourages daily home practice	- Means and SDs: Provided in Table 1 and Table 2. - Effect estimates: Omega squared values provided for various measures (e.g., verbal memory, attention switching, interoceptive awareness). - p-values: Provided for various measures (e.g., p ≤ .007 for verbal memory, p &lt; .050 for attention and executive functions). - CI: Not explicitly mentioned. - Randomization/blinding details: Not mentioned;…
[261]	Tara Rezapour, Kayla L. McLean, Elena Psederska, Swara Chokshi, Khashayar Niki Maleki, Hamed Ekhtiari, Jasmin Vassileva	2025	- Significant reductions in self-reported deficits in executive function and emotional distress (depression and anxiety). - Increase in metacognitive awareness. - Improved decision-making with reduced delay discounting and increased probability discounting. - Reduced intentions to use and actual use of nicotine and cannabis, and lower binge drinking.	Neuroscience-Informed Psychoeducation for Addiction (NIPA), a mobile app designed to enhance metacognitive awareness, increase cognitive resilience, and promote neurocognitive skills for stress coping and substance misuse prevention.	- Means and SDs: Provided in tables (e.g., Table 1: Demographic and substance use characteristics; Table 2: Comparison of cognitive and emotional outcomes between pre-and post-intervention) - n (pre/post/change): n = 68 - Effect estimates: Significant reductions in executive function deficits (p<0.001), emotional distress (p=0.010 for depression, p=0.013 for anxiety), delay discounting (p=0.035),…
[262]	Ivana Buric, Lucija Žderić, Pia Koch, Carolien de Bruin	2024	- Significant increases in trait mindfulness and reductions in mental health symptom severity and emotion dysregulation. - Effect sizes comparable to traditional in-person MBIs. - Baseline trait mindfulness and mental health symptom severity predict intervention outcomes. - High engagement and satisfaction with the intervention.	Mindfulness-Based Integrative Programme (MBIP), a novel low-dose mindfulness-based intervention delivered synchronously online.	- Sample sizes: Experimental group (n = 116), Control group (n = 115) - Effect sizes: Ranged from small to large - Randomization/blinding details: Non-randomized controlled trial - Other statistics: Not mentioned
[263]	Katja Sjöblom, Katri Frankenstein, L. Klintwall, Jannike Nilbrink, M. Zetterqvist, Hugo Hesser, E. Hedman-Lagerlöf, James J. Gross, C. Hellner, Martin Bellander, J. Bjureberg	2025	N/A	A brief online transdiagnostic emotion regulation treatment for adolescents with mental health problems	N/A
[264]	Hasan Sepehri Bonab, Soghra Ebrahimi Sani, Behzad Behzadnia	2024	The main findings indicate that a VR-based physical exercise program significantly improves emotion regulation and executive functions in children with autism spectrum disorder compared to a control group. The intervention group showed notable improvements in ER skills and superior EFs compared to the control group.	A virtual reality (VR)-based physical exercise program.	- n (pre/post): Intervention group = 20, Control group = 20 - p-value: P < 0.05 - Randomization: Random assignment to groups - Not mentioned: Means, SDs, effect estimates, CI, blinding details
[265]	Weixiao Zhang, Haojie Li, Yi Sheng	2024	VR exercise game technology significantly improved executive and cognitive functions in children with ADHD compared to traditional methods. It also showed improvements in attention, memory, and task switching.	Virtual Reality-Based Sports Games	N/A
[266]	L. Koegel, Elizabeth Ponder, Tommy Bruzzese, Mason Wang, Sina J. Semnani, Nathan Chi, B. Koegel, Tzu Yuan Lin, Ankush Swarnakar, Monica S. Lam	2025	The main findings of the study are that an AI program using a Large Language Model significantly improved verbal empathetic responses in autistic adolescents and adults, with these improvements generalizing to natural social conversation. Participants showed statistically significant improvements, increased confidence, and high satisfaction with the program, indicating its potential as a time- an…	The intervention is an AI program named Noora, which uses a Large Language Model (LLM) to improve verbal empathetic responses by asking participants to respond to leading statements and providing feedback on their answers.	N/A
[267]	E. Harrell, N. Roque, W. Boot, N. Charness	2021	- Positive-framed messages encouraged greater adherence over negative-framed messages in Phase 2 without social pressure. - Memory and self-efficacy had limited ability to predict individual differences in adherence. - Participants suggested features like performance feedback, difficulty adjustment, social interaction, new levels, and theme customization could enhance engagement. - Participants p…	The intervention is a technology-based cognitive training program delivered via a Wild West-themed game called Mind Frontiers, consisting of seven mini-games, administered on tablets with secured access to the software.	The study used generalized linear mixed-effects models (GLMM) with random assignment to conditions. It reported odds ratios (OR) and confidence intervals (CI) for adherence effects, chi-square difference tests with p-values for model comparisons, and descriptive statistics (N = 118, M = 72.6 years, SD = 5.54). Randomization was implemented, but specific blinding details were not mentioned.
[268]	C. Barha, S. Starkey, G. Hsiung, R. Tam, T. Liu-Ambrose	2023	- Significant three-way interactions were found between experimental group, BDNF Val66Met genotype, and biological sex for Trail Making Test and Digit Symbol Substitution Test. - Female Val/Val carriers benefited most from 6 months of AT compared to control for both tests. - AT did not improve performance in male Val/Val carriers or female Met carriers for certain tests. - BDNF genotype and biolo…	6 months, three times per week progressive aerobic training (AT) program	- Means and SDs: Provided in tables at the end of the paper. - n (pre/post/change): n values are included in the tables. - Effect estimates: Partial eta squared (η p 2 ) is used to calculate effect sizes. - p-values: Provided for significant interactions (e.g., p &lt; 0.04 for Trail Making Test, p &lt; 0.002 for Digit Symbol Substitution Test). - CI: Not explicitly mentioned in the text. - Random…
[269]	M. Schmitter-Edgecombe, K. Brown, Catherine Luna, R. Chilton, C. Sumida, Larry B. Holder, Diane J. Cook	2021	- Participants in the partnered condition (EMMA app with smart home prompting) showed increased engagement and proficiency with the EMMA app compared to the EMMA-only condition. - The partnered condition demonstrated sustained use of the EMMA app over time with less loss of engagement. - There was little differential impact on self-reported primary outcomes (everyday functioning, quality of life)…	The intervention involves the use of the Electronic Memory and Management Aid (EMMA) application, with participants randomized to learn to use it either alone or in partnership with real-time, activity-aware transition-based prompting delivered by a smart home. The EMMA training is structured and interactive, involving didactics, skills training, goal setting, problem-solving, and clinician suppo…	- Means and SDs: Provided for various measures such as hourly training alarms (e.g., M = 41.55, SD = 18.70 for partnered condition). - Effect estimates: Cohen's d provided for some comparisons (e.g., Cohen's d = 0.61 for training alarms). - p-values: Reported for statistical tests (e.g., p < 0.001 for ANOVA on EMMA use). - CI: Not explicitly mentioned. - Randomization/blinding details: Participan…
[270]	Nicole B. Groves, E. Chan, Carolyn L. Marsh, Fatou Gaye, Emma M. Jaisle, Michael J. Kofler	2022	- Both central executive training (CET) and inhibitory control training (ICT) significantly reduced emotion dysregulation in children with ADHD. - The reductions were observed at immediate post-treatment, 1-2 months post-treatment, and at 2-4 months follow-up. - The improvements were equivalent across both CET and ICT groups. - The effects were robust to control for extraneous variables.	- Central Executive Training (CET): A 10-week digital therapeutic treatment focused on improving working memory. - Inhibitory Control Training (ICT): A 10-week digital therapeutic treatment focused on improving inhibitory control.	- Means and SDs: Provided in tables at the end of the paper. - n (pre/post/change): ICT (n = 50), CET (n = 44). - Effect estimates: d = 1.25 (parent report at post-treatment), d = 0.99 (teacher report at 1-2 months post-treatment), d = 1.22 (parent report at 2-4 months follow-up). - p-values: p < 0.001 for all significant effects. - CI: Not explicitly mentioned. - Randomization/blinding details: …
[271]	Yu-ting Luo, Rong Lin, Yuanjiao Yan, Jia-na Su, Sheng-Sheng Lin, Ming-ping Ma, Hong Li	2022	- The rEAP group showed more significant improvements in cognitive function than the HE group. - rEAP affected spontaneous brain activity and brain networks. - Changes in ReHo values and FC were associated with cognitive function improvements. - The 12-week rEAP improved cognitive function in MCI patients. - Alterations in brain network connections and activity helped improve and maintain cogniti…	Remote Expressive Arts Program (rEAP)	N/A
[272]	L. Tamm, Elizabeth Hamik, Tat Shing Yeung, Allison K. Zoromski, Constance A Mara, Amie Duncan	2023	The main findings indicate that the AIMS intervention improved academic executive function skills in autistic middle-schoolers without intellectual disability, with small to moderate effect sizes, compared to a waitlist control group. The intervention was effective when delivered by school-based personnel to small groups.	The Achieving Independence and Mastery in School (AIMS) intervention, delivered in schools by school-based personnel to small groups of students with ASD without ID.	N/A
[273]	E. Fiorenzato, S. Zabberoni, Maria Stefania De Simone, A. Costa, G. Tieri, S. Taglieri, A. Peppe, G. Carlesimo, Carlo Caltagirone, Angelo Antonini, G. Cona	2025	- Significant improvements in prospective memory (PM) and executive function (EF) in PD-MCI patients. - Improvements in inhibition abilities (Stroop test) and sustained effects at 2-month follow-up. - PM enhancements primarily driven by improved inhibition and shifting abilities. - Improvements in planning abilities in healthy older adults (Zoo Map test) at post-intervention and 2-month follow-up.	iVR-based cognitive training targeting executive functions (planning, shifting, updating) and prospective memory, delivered at home through telemedicine and iVR	N/A
[274]	Giulia Funghi, C. Meli, Arianna Cavagna, Lisa Bisoffi, F. Zappini, Costanza Papagno, A. Dodich	2024	- Improvements in executive functioning and social cognition were observed in both groups. - No significant interaction effects were found between the SCOT and control groups. - High-performing participants in the SCOT group showed significant improvements in executive functioning, emotion recognition, and cognitive theory of mind.	The Social and Cognitive Online Training (SCOT) project: an 8-week digital intervention with two individual cognitive training sessions and one group meeting per week, designed to prevent age-related decline in executive and social functions.	- Age: 71.8 ± 5.3 - Education: 12.3 ± 3.7 - MoCA: 25.1 ± 2.4 - n (pre/post): SCOT (n=29), CON (n=28) - No specific effect estimates, p-values, or CI mentioned - No randomization/blinding details mentioned
[275]	Noah Robinson, Anjali Mahapatra, Brianna Jean-Baptiste, Austin Mallard, Aaron Yang, S. Hollon, Iony D. Ezawa	2023	- Significant increase in positive affect and nonsignificant decrease in negative affect. - Nonsignificant increase in online social support. - Preliminary support for the feasibility of using trained peer coaches in the metaverse. - High level of perceived social support associated with attendance. - Positive psychological impact reported by more than half of participants. - Feasibility and pote…	Cognitive Behavioral Immersion (CBI) - a cognitive-behavioral skills program delivered by lay coaches in the metaverse through immersive virtual reality technology using the "Innerworld" application.	- Means: Positive affect pre-session = 3.03, post-session = 3.32; Negative affect pre-session = 2.10, post-session = 1.90; Online social support first rating = 106.35, most recent rating = 110.80 - SDs: Positive affect pre-session = 0.70, post-session = 0.75; Negative affect pre-session = 0.75, post-session = 0.93; Online social support first rating = 24.80, most recent rating = 28.73 - n (pre/po…
[276]	Wanjiku Mathenge, N. Whitestone, John Nkurikiye, Jennifer L. Patnaik, P. Piyasena, P. Uwaliraye, G. Lanouette, M. Kahook, D. Cherwek, N. Congdon, Nicolas Jaccard	2022	Immediate feedback from AI-supported diabetic retinopathy screening significantly increased referral adherence compared to delayed feedback from human graders. The intervention group had higher adherence rates (51.5%) compared to the control group (39.6%). Participants in the AI group sought treatment sooner than those in the control group. The study supports the integration of AI for DR screenin…	Immediate feedback on referral status based on AI-supported screening, including a report with color-coded fundus images indicating DR severity and referral necessity.	- Referral adherence rates: Intervention group = 70/136 (51.5%), Control group = 55/139 (39.6%) - Unadjusted odds ratio: 1.62 (95% CI: 1.00–2.61, P = 0.048) - Adjusted odds ratio: 1.74 (95% CI: 1.05–2.88, P = 0.031) - Randomization: Participants were randomly assigned (1:1) to intervention or control groups. - Blinding: Clinic staff capturing and uploading retinal images, and those collecting out…
[277]	Verdejo‐Garcia, A., Rezapour, T., Giddens, E., Khojasteh Zonoozi, A., Rafei, P., Berry, J., Caracuel, A., Copersino, M. L., Field, M., Garland, E. L., Lorenzetti, V., Malloy‐Diniz, L., Manning, V., Marceau, E. M., Pennington, D. L., Strickland, J. C., Wiers, R., Fairhead, R., Anderson, A., … Ekhtiari, H.	2022	- Key targets for interventions: implicit biases, positive affect, arousal, executive functions, and social processing. - Preferred intervention approaches: cognitive bias modification, contingency management, emotion regulation training, and cognitive remediation. - Active ingredients: practice, feedback, difficulty-titration, bias-modification, goal setting, strategy learning, and meta-awarenes…	- Cognitive bias modification - Contingency management - Emotion regulation training - Cognitive remediation	N/A [NOTE: Delphi consensus study — no individual trial effect size extractable. Excluded from primary pooled estimate for RQ6.]
[278]	Konstantinos Sideris, C. Weir, Carsten Schmalfuss, Heather Hanson, M. Pipke, Po-He Tseng, Neil Lewis, Karim Sallam, B. Bozkurt, T. Hanff, Richard Schofield, Karen Larimer, C. Kyriakopoulos, I. Taleb, Lina Brinker, Tempa Curry, Cheri Knecht, Jorie M. Butler, J. Stehlik	2024	- Clinicians responded to AI-generated notifications within 24 hours in 95% of instances, with 26.7% resulting in clinical action. - Four implementation themes emerged: high anticipatory expectations, differential balance of trust and action advice, influence of clinic experience with home-based programs, and significant effort in responding to notifications. - Clinician use of AI data is influen…	The intervention involves the use of artificial intelligence (AI) analytics sourced from noninvasive monitoring data to guide clinical decisions in heart failure patients.	N/A
[279]	M. Day, D. Ehde, J. Burns, L. Ward, J. Friedly, B. Thorn, M. Ciol, E. Mendoza, J. Chan, S. Battalio, J. Borckardt, M. Jensen	2020	Not mentioned (the abstract is a study protocol and does not include main findings)	- Cognitive Therapy (CT) - Mindfulness Meditation (MM) - Activation Skills (AS)	N/A [NOTE: Protocol paper — no outcomes reported. Excluded from primary pooled estimate for RQ6; k=8 confirmed pool.]
[280]	Oskar Flygare, Olivia Ojala, Moa Pontén, L. Klintwall, Moa Karemyr, Katja Sjöblom, J. Wallert, C. Hellner, Jannike Nilbrink, Martin Bellander, J. Bjureberg	2024	- Three sub-groups of emotion dysregulation were identified: low variability and low mean (Group 1), low variability and high mean (Group 2), and high variability and low mean (Group 3). - Sub-groups did not differ in NSSI frequency during treatment. - More participants in Group 1 compared to Group 2 abstained from NSSI at 1-month post-treatment. - Latent profile analysis identified sub-groups pr…	internet-delivered emotion regulation therapy	- Sample size: n = 138 - Effect estimates: - Group 2 IRR = 1.06 [95% CI 0.49–2.29], p = .88 - Group 3 IRR = 1.22 [95% CI 0.31–4.76], p = .77 - OR = 3.63 [95% CI 1.16–11.33], p = 0.01 - Randomization/blinding details: Not mentioned
[281]	Jennifer S. Mascaro, Vinita Singh, Kathryn Wehrmeyer, Benjamin P Scott, Ju-Hsuan Juan, A. McKenzie-Brown, Olabisi Lane, Carla I Haack	2021	- App-delivered mindfulness improved social functioning and pain catastrophizing among patients with chronic pain. - Patient characteristics predicted app engagement, highlighting important considerations for clinical settings.	App-delivered mindfulness for patients reporting chronic pain	N/A
[282]	A. Modi, C. Mara, Matthew Schmidt, Aimee W. Smith, Luke Turnier, S. Wade	2021	- Significant improvements in caregiver-reported Externalizing symptoms, Behavioral Symptom Index scores, and Adaptive Skills. - Significant improvements in caregiver-reported Mood/Behavior and self-reported Impact, Cognitive Functioning, Executive Functioning, and Sleep subscales. - Clinically significant improvements in behavioral and quality of life domains.	Epilepsy Journey: a gamified, online learning environment with 10 modules targeting executive functioning deficits and telehealth problem-solving sessions.	- n: 39 - Mean age: 15.3 years - Gender: 67% female - Ethnicity: 87% White: Non-Hispanic - Statistical methods: Longitudinal mixed models and logistic regression analyses - No specific effect estimates, p-values, CI, or randomization/blinding details mentioned
[283]	E. Garland, Bhanuteja Gullapalli, Kort C. Prince, Adam W. Hanley, Mathias M. Sanyer, Mark Tuomenoksa, Tauhidur Rahman	2023	- EMA showed significantly greater reductions in craving, pain, and stress, and increased positive affect over time for participants in MORE + JITAI compared to SG. - JITAI-initiated mindfulness practice was associated with significant improvements in these variables, as well as increases in HRV. - Machine learning predicted JITAI-initiated mindfulness practice effectiveness with reasonable sensi…	Zoom-based Mindfulness-Oriented Recovery Enhancement (MORE) plus Just-in-Time Adaptive Intervention (JITAI) prompts to practice mindfulness triggered by wearable sensors (MORE + JITAI)	N/A
[284]	Bao, T.; Zhi, I.; Baser, R.; Hooper, M.; Chen, C.; Piulson, L.; Li, Q.S.; Galantino, M.L.; Blinder, V.; Robson, M.; Seidman, A.; Panageas, K.S.; Mao, J.J.	2020	- Development of a culturally sensitive community-based cardiac rehabilitation program incorporating Tai Chi. - Long-term Tai Chi training is associated with higher levels of physical function in older adults. - Yoga improves symptoms of chemotherapy-induced peripheral neuropathy (CIPN) and physical performance measures such as gait speed and lower extremity strength and endurance.	- Tai Chi as an adjunct intervention in cardiac rehabilitation programs - Virtual Tai Chi sessions twice per week for 24 weeks - Yoga for chemotherapy-induced peripheral neuropathy (CIPN) - Yoga for improving frailty in older adults	N/A [NOTE: Yoga intervention — no AI delivery component identified. Excluded from primary pooled estimate for RQ6.]
[285]	Sarah M. Weinstein, Emily Reilly, Nora Garland, V. Zimmerman, D. Jacobs	2022	- Association between higher meeting attendance and improvements in emotional well-being (P = .038) - Improvements in pain on the PES (P = .011) - Improvements in mindfulness on the SF-36 pain scale (P = .0472) - Improvements in exercise on the PES (P = .0115) - Virtual wellness programs provide beneficial emotional support and physical exercise, improving quality of life in MS patients - Mindful…	Virtual wellness programs attended by patients with MS, involving emotional support, physical exercise, and health promotion activities, delivered virtually over 6 months with 2 monthly sessions.	- n (pre/post/change): Treatment group = 43, Control group = 28 - p-values: Emotional well-being = .038, Pain on PES = .011, Mindfulness on SF-36 pain scale = .0472, Exercise on PES = .0115 - Not mentioned: Means, SDs, Effect estimates, CI, Randomization/blinding details
[286]	Javier Martín-Ávila, Esther Rodríguez-Jiménez, S. Valero-Moreno, José-Antonio Gil-Gómez, Inmaculada Montoya-Castilla, M. Pérez-Marín	2025	N/A	The intervention is a psychological intervention program using a technological platform that incorporates artificial intelligence, specifically through the serious game emoTICare, designed to promote physical and emotional health by enhancing socio-emotional skills in adolescents with Type 1 Diabetes Mellitus.	N/A [NOTE: Protocol paper — no outcomes reported. Excluded from primary pooled estimate for RQ6; k=8 confirmed pool.]
